# Supplementary material for: Identification of Smad3‐related transcriptomes in type‐2 diabetic nephropathy by whole transcriptome RNA sequencing
Source: J Cell Mol Med. 2020 Dec 25;25(4):2052–68. doi: 10.1111/jcmm.16133 (PMC7882931; doi:10.1111/jcmm.16133)
Supplement: Supplementary file 2 — Table S1‐S16 [file JCMM-25-2052-s002.xlsx]

## Sheet: 1
Supplementary table 1. The animal ID and grouping information.
Group ID	Sample ID	Genotype	Description
1	A736	WT db/m	Smad3 WT-db/m
	A020	WT db/m
	H592	WT db/m
	H599B	WT db/m
2	A741	S3 KO db/m	Smad3 KO-db/m
	V775	S3 KO db/m
	V774	S3 KO db/m
	H718	S3 KO db/m
3	A738	WT db/db	Smad3 WT-db/db
	H242	WT db/db
	H249	WT db/db
	V776	WT db/db
	A112	WT db/db
4	H333	S3 KO db/db	Smad3 KO-db/db
	H260B	S3 KO db/db
	V777B	S3 KO db/db
5	H265	S3 HT db/db	Smad3 +/- db/db
	H335	S3 HT db/db
	H238	S3 HT db/db
	H246	S3 HT db/db
	S3：Smad3
	KO: homozygous knockout
	HT: heterozygous knockout

## Sheet: 2
Supplementary table 2. Distribution of RNA-seq throughput for each sample.
Sample ID	Number of Raw Reads (Read 1 + Read 2)	Total Throughput (Gb)	% of >= Q30 Bases
A020	48506812	4.9	94
A736	50207376	5.1	94
A738	46346652	4.7	94
A741	50546036	5.1	94
H242	44218816	4.5	94
H592	48676274	4.9	95
H599B	48584046	4.9	94
H718	47388874	4.8	94
V774	49750764	5	95
V775	50536418	5.1	94
A112	51286668	5.2	94
H238	47902632	4.8	94
H246	46925520	4.7	94
H249	49905016	5	93
H260B	55197498	5.6	94
H265	46730448	4.7	94
H333	54523444	5.5	94
H335	48056490	4.9	94
V776	50582474	5.1	94
V777B	53313802	5.4	94

## Sheet: 3
Supplementary table 3. Primers used for qPCR analysis
Gene name	Forward primer	Reverse primer
β-actin	GGCTGTATTCCCCTCCATCG	CCAGTTGGTAACAATGCCATGT
Upk1b	CACTGTTCGTTGCTTCCAGG	GCTTCGAGAAGTGGGTAAAGACT
Il11ra2	CTCTTGCCAAGCGGTAGACTA	GGATGGACTTTCCCTCTGACTC
Slitrk6	AGGCTCTTGCGACACTCTTTG	GTGGCACACTGATTTGGGATAAT
Crybg2	CCTGCCCATTCCCATATTCCA	GGTGGGGCTTTCAACAGTCT
Eda2r	CACACTGCATAGTCTGCCCTC	GCCTTCTGGACCCGATTGA
Psca	GGACCAGCACAGTTGCTTTAC	GTAGTTCTCCGAGTCATCCTCA
Gdf15	CTGGCAATGCCTGAACAACG	GGTCGGGACTTGGTTCTGAG
NONMMUG003616.2 Lnc-Nus1	GGAACCTGCTCCTCTTGAGT	TTATGCTCCCAGACTTCGGTA
NONMMUG030265.2 Lnc-Trabd2b	GCTCCTACTCCCTGACCTG	CTCCCTCGGAAGATCCCTG
NONMMUG068886.2 Lnc-Ptpn1	CTAAGGGGTCGGATTGGCTCT	GATGGTCCTAGCGTCAAGCAG
NONMMUG023520.2 Lnc-Sestd1	GCCTTACTAACGGGGCATTC	CTCCTTCCCCACAGACAAAG
NONMMUG032975.2 Lnc-G3bp2	AGGTCCCAGTGAACCACAAG	AACCAGTTTGCTCCCATGTC

## Sheet: 4
Supplementary table 4. The TPM value of differentially expressed protein-coding and lncRNA genes.
Group ID	Group 1 Smad3 WT-db/m					Group 2 Smad3 KO-db/m					Group 3 Smad3 WT-db/db						Group 4 Smad3 KO-db/db				Group 5 Smad3 +/- db/db
Gene_ID	A020 S3WT db/m	A736 S3WT db/m	H592 S3WT db/m	H599B S3WT db/m		A741 S3KO db/m	V775 S3KO db/m	V774 S3KO db/m	H718 S3KO db/m		A738 S3 WT db/db	H242 S3 WT db/db	H249 S3 WT db/db	V776 S3 WT db/db	A112 S3 WT db/db		H333 S3 KO db/db	H260B S3 KO db/db	V777B S3 KO db/db		H265 S3 Heteo db/db	H335 S3 Heteo db/db	H238 S3 Heteo db/db	H246 S3 Heteo db/db
ENSMUSG00000000001.4	27.8597	26.7825	31.7771	32.6656		27.6093	26.924	26.0915	36.2879		24.9058	27.6984	27.9226	28.3553	32.9469		34.3301	25.8522	26.8099		32.2635	30.1998	29.3139	32.7708
ENSMUSG00000000028.15	0.782041	0.895259	0.847743	0.649587		0.866984	0.815308	0.590759	1.06036		0.506992	0.640294	0.603078	0.859355	0.881943		0.561727	0.670823	0.796614		1.605	1.86233	0.670984	1.19609
ENSMUSG00000000049.11	4.71531	0.142067	5.47984	0.692115		0.0713	2.3903	4.68764	0.31848		3.52315	2.31669	0.236434	1.15433	1.16471		2.01288	1.55901	1.24799		0.457873	0.512764	3.80407	1.70386
ENSMUSG00000000056.7	10.4578	10.8016	9.80982	11.9644		11.2673	15.0765	11.3847	9.8232		10.4611	13.7254	8.52929	10.0083	17.4203		16.0073	11.9551	16.0681		19.7579	11.2582	10.2004	16.4206
ENSMUSG00000000058.6	12.534	20.5357	10.9508	21.1821		16.8242	13.6445	10.9626	20.381		10.4025	10.3521	16.5152	11.0909	16.2896		24.4633	27.2213	16.3748		16.7958	17.0787	9.9658	17.948
ENSMUSG00000000078.7	19.2773	24.1731	6.26393	13.4365		17.536	11.2818	8.426	70.7858		14.9018	9.12308	13.8582	8.77602	21.6073		18.9188	13.8654	12.3833		13.7387	10.7978	10.9082	16.401
ENSMUSG00000000085.16	3.43498	3.48157	4.93784	3.51555		4.53987	5.83997	3.8187	6.31763		3.40666	2.62456	3.50422	3.3275	4.20249		4.14682	9.4252	9.98847		2.95753	3.73555	3.99398	4.13599
ENSMUSG00000000088.7	283.796	307.544	292.906	330.281		265.776	280.904	283.788	383.838		257.135	301.453	320.003	284.255	401.216		408.468	148.396	195.659		352.758	364.588	290.722	360.465
ENSMUSG00000000093.6	10.5639	10.0422	9.88981	13.1679		12.7404	13.2212	9.98573	13.2275		7.44633	9.85329	13.7109	10.6154	15.316		16.172	10.959	11.4889		12.7321	13.0023	11.0483	15.1111
ENSMUSG00000000120.6	0.235425	0.256955	0.308082	0.457539		0.15674	0.325557	0.357582	0.273952		0.140883	0.164357	0.382572	0.245428	0.378823		0.35181	0.374426	0.232361		0.239694	0.43709	0.199617	0.204148
ENSMUSG00000000126.11	0.127848	0.220197	0.130205	0.272921		0.278743	0.314426	0.213475	0.348807		0.326032	0.146143	0.165255	0.315622	0.253529		0.206806	0.16062	0.316274		0.211357	0.453431	0.276095	0.304426
ENSMUSG00000000127.14	3.67277	3.54433	3.58532	4.72251		3.32628	3.37902	3.41169	4.54608		2.36918	2.53139	3.7487	2.93881	4.73781		3.71717	4.88622	4.73681		3.63743	3.66119	3.06395	4.18454
ENSMUSG00000000131.15	8.68953	7.54992	8.37176	8.22802		7.70324	9.24343	8.44031	8.86426		6.14687	6.33349	7.75365	6.71884	8.85725		10.8048	12.2534	11.858		7.78803	7.82053	8.27348	9.32917
ENSMUSG00000000134.17	4.25043	4.34366	3.9346	4.49877		3.97588	4.64962	3.86779	5.4846		3.09311	3.17057	5.30945	4.03996	5.18968		5.26278	4.8728	5.25427		3.97906	5.00089	3.81374	5.07322
ENSMUSG00000000142.15	0.323351	0.291453	0.221815	0.524692		0.534038	0.583938	0.363536	0.500129		0.324122	0.159041	0.31545	0.511135	0.358596		0.477255	0.567604	0.372689		0.416076	0.850351	0.212693	0.234491
ENSMUSG00000000148.17	2.95295	3.08499	3.54678	3.6118		3.41616	4.02557	3.7748	3.53694		2.62279	4.04565	3.98847	3.37913	4.96313		4.95474	3.30733	3.99147		3.99375	4.04992	3.82619	5.04887
ENSMUSG00000000149.10	34.29	38.5275	34.4301	31.6721		31.0789	37.6577	33.8082	32.9012		30.5524	37.1249	44.266	40.5171	55.7707		51.7622	21.0372	30.8017		41.1914	40.6099	46.0823	46.5364
ENSMUSG00000000154.16	241.741	170.703	228.235	206.875		182.642	209.848	201.471	185.556		187.167	165.839	182.62	174.943	258.856		259.2	90.326	160.226		206.352	161.144	198.45	214.163
ENSMUSG00000000157.15	0.013883	0	0	0		0.045457	0.045566	0.028709	0		0	0	0	0	0.016533		0	0.017468	0		0.08787	0	0.015003	0.09319
ENSMUSG00000000159.15	37.8926	32.2977	38.0524	32.0938		31.2595	33.7689	35.5979	31.4077		38.7466	33.0447	31.9297	36.1876	43.3965		38.038	36.7209	49.2181		40.3609	37.1138	35.0645	39.0639
ENSMUSG00000000167.14	1.97935	2.08682	1.64275	1.79047		1.96517	2.08382	2.89628	2.50909		1.39695	2.24302	1.7944	1.99116	2.1536		2.73776	1.87899	2.73841		1.89401	1.87752	2.40099	2.3009
ENSMUSG00000000168.9	57.7536	53.2418	64.8464	57.0793		53.0221	61.8745	55.7572	65.192		50.1826	54.9195	56.3165	51.4245	65.46		67.1985	34.7778	50.4915		67.8639	59.5452	59.8112	70.2233
ENSMUSG00000000171.5	208.167	207.202	230.905	231.969		185.437	205.185	188.083	251.351		215.628	240.074	235.837	219.877	303.683		269.662	141.891	141.798		280.19	247.678	219.184	274.281
ENSMUSG00000000184.12	1.91452	1.84315	3.56522	3.74964		2.39351	2.62778	2.18268	4.43264		1.10428	1.70406	1.48064	1.51228	2.02417		2.40459	1.57899	2.21737		2.16149	2.74957	1.4777	2.05603
ENSMUSG00000000194.13	14.9954	14.6241	16.2117	15.1936		13.562	15.5463	12.5601	16.1302		13.1345	14.9795	12.2287	12.3147	19.0968		17.9146	17.6001	21.6594		14.3778	13.224	15.33	14.3911
ENSMUSG00000000197.8	0.015819	0.031546	0.026846	0.00623		0.021067	0.045861	0	0.035113		0.061016	0.011047	0.020006	0.013861	0.045122		0.020424	0.030384	0.013665		0.022552	0.010822	0.053258	0.022102
ENSMUSG00000000204.16	0.103652	0.134914	0.010551	0.084608		0.202782	0.136304	0.12023	0.080583		0.020039	0.054274	0.02084	0.018155	0.065753		0.03253	0.083857	0.067139		0.02352	0.02127	0.010294	0.025026
ENSMUSG00000000216.8	7.99235	12.0356	6.15306	12.7082		10.4949	10.0153	6.70845	12.3249		9.92114	8.02924	12.7026	8.50832	13.348		14.1261	9.39707	10.6719		13.8834	10.5028	8.9309	13.9672
ENSMUSG00000000244.17	0.273642	0.164597	0.42316	0.223814		0.344789	0.13867	0.214627	0.22635		0.11764	0.189872	0.27565	0.168037	0.196937		0.270066	0.213427	0.174646		0.16576	0.159103	0.207524	0.153368
ENSMUSG00000000253.13	34.687	31.861	31.3291	21.3354		21.4674	38.5542	36.1077	21.8232		16.6024	23.9585	31.8657	32.3354	31.2487		22.7993	13.7965	20.6704		25.3508	23.3054	34.7577	30.1758
ENSMUSG00000000266.11	4.60309	5.02177	4.41988	5.22518		4.78152	5.49074	3.19212	5.8814		3.72682	4.51904	4.36217	3.73066	5.30945		4.42172	4.94541	4.37658		4.74112	5.58743	4.06864	5.23865
ENSMUSG00000000275.16	7.01612	7.75188	10.0722	8.0043		9.04807	11.5993	8.95349	7.31467		8.57229	7.8692	8.32472	9.57327	9.15484		9.39467	6.78604	9.27204		9.49472	11.2853	10.342	12.0369
ENSMUSG00000000276.11	1.05969	1.32486	0.753341	1.26198		0.864459	1.11517	0.843897	1.36217		1.20414	1.12752	1.31749	1.03507	1.2928		1.60589	1.15576	1.16389		0.901425	1.13776	1.01082	1.19736
ENSMUSG00000000278.10	42.2859	33.91	41.008	39.2864		46.6327	41.0369	53.679	49.9718		43.2287	58.9034	51.4087	50.4769	70.7385		60.599	24.6362	41.3387		50.5256	61.846	48.5188	40.1756
ENSMUSG00000000282.12	1.20184	2.46212	2.229	1.72533		2.05904	1.76015	1.61061	2.27748		1.40212	1.51769	2.02037	1.57553	2.34139		1.91669	2.21502	2.91824		1.48876	1.83706	1.62176	1.71733
ENSMUSG00000000290.13	1.1754	1.46947	1.06421	1.66708		1.54419	2.04879	1.9086	1.79692		0.910842	1.17712	0.56988	0.526444	0.982934		0.546844	1.00554	0.512847		1.80117	1.15335	1.18166	1.02636
ENSMUSG00000000295.13	3.47519	6.37462	4.65854	5.55816		4.73395	4.40497	3.20114	5.64154		4.60684	5.83312	7.50701	5.78739	8.63613		9.45567	8.99661	4.72078		7.64138	7.88169	4.68304	8.15219
ENSMUSG00000000296.8	8.0928	10.7387	10.2206	12.4812		8.07557	9.52947	7.1857	10.7847		8.97278	8.47532	8.86484	6.94448	12.2152		12.4633	6.21844	4.82802		9.82749	9.28841	8.58745	11.7683
ENSMUSG00000000301.16	0.920762	1.0124	0.858605	1.78918		1.48243	1.20139	0.930036	1.18945		1.09983	1.35105	2.35667	1.46633	2.0388		1.94707	0.866249	1.20421		1.37468	1.66526	1.56604	1.04042
ENSMUSG00000000303.12	20.9032	23.5273	21.3206	27.3426		25.9662	24.5056	21.4815	25.5213		17.7224	18.8141	20.5492	18.6128	25.3167		27.3596	29.1185	24.6233		19.8404	21.4002	23.1205	24.3112
ENSMUSG00000000305.12	0.247573	0.264472	0.096033	0.508332		0.194744	0.354907	0.079795	0.248626		0.102562	0.259322	0.403626	0.1911	0.245488		0.419517	0.625549	0.460788		0.170174	0.21776	0.326854	0.26848
ENSMUSG00000000308.14	20.7957	31.5429	15.563	36.2147		29.5218	22.34	17.7264	32.4769		19.6767	22.8085	34.7844	22.6451	39.3183		34.9777	24.9991	21.0967		37.4684	32.8803	24.2481	36.3658
ENSMUSG00000000317.11	1.54319	1.64611	0.750268	1.38458		1.20484	1.53804	1.82567	1.72995		0.741959	0.720425	0.758372	0.852668	0.8615		1.30518	1.21841	0.987242		1.09979	0.752234	0.840584	0.938721
ENSMUSG00000000318.16	0.49714	0.611621	0.553097	0.224575		0.201134	1.13298	0.254753	0.544457		0.54817	0.897465	0.066955	0.149036	0.154566		0	0.265937	0.200723		0.409895	0.180103	0.546533	0.359764
ENSMUSG00000000320.10	0.705929	1.24817	0.93779	1.49541		0.777645	1.6661	0.779501	1.62347		0.857722	0.672129	0.826347	0.944764	0.880578		1.15034	2.46064	1.87268		1.55798	1.40182	0.944842	2.03854
ENSMUSG00000000325.16	8.51204	12.7805	9.51005	22.1247		15.559	11.2681	10.8599	16.1923		6.52677	8.59852	14.3494	9.87219	14.9602		16.9368	12.6971	17.6495		11.8234	12.3756	14.417	16.7989
ENSMUSG00000000326.13	99.7306	92.4201	78.0885	91.6032		73.4279	96.6834	105.165	97.093		102.09	113.876	114.686	121.503	157.474		124.953	38.639	68.8355		135.574	139.111	147.665	159.239
ENSMUSG00000000339.14	11.1958	14.7154	12.5767	12.8903		10.8574	13.4184	13.0509	14.1464		11.5062	11.6135	12.8502	11.8069	16.385		16.9432	10.7103	12.6799		12.7799	13.1998	12.145	13.5317
ENSMUSG00000000340.10	32.3664	29.2439	33.9641	33.1352		31.108	37.1116	33.97	36.6458		28.7373	27.8246	35.1327	27.4594	40.5399		45.4613	27.2734	30.0735		31.8825	25.6492	26.0865	34.8038
ENSMUSG00000000346.9	53.4711	59.8202	60.0615	57.4302		56.6489	64.4105	58.5772	57.7591		52.4484	56.6861	56.9334	55.4309	78.2091		81.1496	64.0352	52.5889		62.098	57.3397	53.4458	65.5662
ENSMUSG00000000355.13	19.1615	16.8811	22.8223	19.4798		17.2545	20.4596	21.0906	26.3051		19.6732	23.4455	20.525	18.2289	22.4139		22.9146	31.5851	24.402		23.6346	18.1838	21.1671	21.4569
ENSMUSG00000000359.3	1.67981	2.07402	1.59464	2.82602		2.69727	3.2895	1.4958	2.23868		1.5233	1.08901	1.26019	1.40998	1.74654		3.96312	2.85868	2.55637		1.49773	2.19329	1.81632	1.59359
ENSMUSG00000000374.8	14.1705	16.7111	16.002	15.0304		13.9387	16.2811	13.8817	16.561		13.0003	14.1194	15.562	15.0036	19.7958		19.5434	12.0393	16.7965		15.4307	15.3691	15.6186	17.995
ENSMUSG00000000378.15	5.29202	5.89562	5.8752	5.984		5.17788	5.67426	6.33655	6.20878		4.76826	5.86847	4.8137	5.25973	6.27522		5.81109	3.5661	5.0055		5.9454	7.83915	4.90205	4.7165
ENSMUSG00000000384.15	14.9777	16.9681	16.4875	19.1321		15.7285	18.8705	18.6373	20.2107		16.4849	17.3275	17.9464	16.5199	18.6486		20.3952	20.7917	23.1281		18.0799	15.7489	18.0574	20.4681
ENSMUSG00000000385.8	33.3259	37.4084	33.3799	43.0852		37.1053	37.7334	35.1259	40.3226		48.9847	42.6917	44.168	39.7612	50.016		54.3815	56.795	44.6163		48.8969	45.3172	39.2163	47.0185
ENSMUSG00000000399.10	119.161	118.03	122.913	124.604		113.198	116.773	106.822	129.999		116.395	127.431	130.675	113.113	163.809		154.792	78.0443	79.8641		150.832	130.665	120.06	146.504
ENSMUSG00000000402.2	1.31403	8.18542	1.23426	4.81742		5.71007	3.97504	3.01403	4.8128		1.59136	1.08858	4.85765	2.45225	4.01215		6.99132	3.07407	4.00441		2.40527	1.64438	3.62665	2.69449
ENSMUSG00000000409.14	0.230396	0.700466	0.460701	0.607683		0.942156	0.482627	0.185472	0.336009		0.545619	0.557874	0.331409	0.251976	0.386823		0.512316	0.22092	0.486312		0.489089	0.157558	0.238133	0.712456
ENSMUSG00000000416.16	1.27604	2.50113	1.22795	2.77113		3.35035	2.05284	1.45623	3.16234		0.430261	1.66286	2.10061	1.59849	2.54262		1.79046	9.01488	5.8957		2.57191	1.72724	1.5557	3.05691
ENSMUSG00000000420.15	57.3618	39.7374	75.3564	39.0168		35.5816	55.7693	56.1088	40.6898		57.3314	43.6164	39.2188	50.8562	52.8075		55.5138	25.2083	48.3484		44.0424	49.4209	55.5985	49.3828
ENSMUSG00000000439.9	6.44553	4.8832	4.99408	4.63693		7.24789	7.16442	6.09347	5.76818		5.26793	7.08868	7.486	5.09501	9.75716		10.0724	8.40726	7.47124		8.35688	5.74038	7.48521	7.27567
ENSMUSG00000000440.12	1.14153	0.57106	0.941681	0.669723		0.746616	1.8209	0.97877	1.5436		1.1247	0.430684	0.91851	0.687233	0.552403		0.880998	1.27825	0.723344		0.758788	1.07908	0.941689	0.538579
ENSMUSG00000000441.17	27.0449	21.9868	27.6553	24.286		23.1678	27.5278	28.1283	26.479		23.9425	22.1304	23.7071	25.6694	27.838		30.1399	25.2442	30.7391		24.0847	24.5226	26.9543	27.3453
ENSMUSG00000000486.13	0.590441	1.1283	0.716656	1.45938		1.16299	0.836076	0.449673	0.959425		0.393724	0.400464	0.699855	0.446788	1.0256		1.05178	1.08771	1.72154		1.11507	0.449452	0.511442	0.661245
ENSMUSG00000000489.7	6.12425	3.53802	5.24873	7.70924		4.84013	6.10813	5.69142	6.37582		3.27766	4.30477	5.52851	4.62748	8.22132		6.34972	3.26695	4.8072		4.26029	4.63044	7.68353	7.12825
ENSMUSG00000000530.16	4.04933	5.54256	4.05208	6.75353		6.1436	5.62617	3.50559	5.53896		3.69706	3.21492	5.50728	3.72131	4.72215		6.75814	3.36997	7.21305		4.25262	5.08862	3.64	4.54606
ENSMUSG00000000531.5	1.00065	3.06736	0.918037	1.50115		3.27151	1.43296	1.09929	2.44366		2.06757	1.33502	1.1893	0.875459	2.07246		2.23525	2.12207	1.18479		1.53075	1.48935	0.833665	1.94088
ENSMUSG00000000532.11	6.9161	8.61303	7.29532	8.26254		8.38014	8.48237	7.80146	8.71353		7.99423	7.95687	11.6192	8.50549	12.882		15.1136	10.3916	9.57192		10.1074	10.6714	9.25887	12.7916
ENSMUSG00000000538.18	20.9464	19.1359	17.9563	21.2873		21.0578	22.263	19.2036	20.9515		16.1726	18.828	19.2932	19.0087	27.5477		24.5296	21.1025	31.3589		21.0476	18.8383	19.0983	23.9357
ENSMUSG00000000544.14	0.058776	0	0	0		0	0.035577	0.056623	0.039526		0.105525	0.03722	0.280843	0.077779	0.038724		0	0	0		0.019	0	0.015423	0.02022
ENSMUSG00000000552.10	0.427883	0.384311	0.399012	0.332759		0.368414	0.561672	0.348681	0.416236		0.307677	0.607669	0.825876	0.434438	0.615284		0.70149	0.425416	0.614221		0.590706	0.857331	0.417744	0.695099
ENSMUSG00000000555.8	0.669439	0.650184	0.504667	1.06566		1.79657	0.932129	0.886864	1.53573		0.819851	0.863084	0.675851	0.548063	0.975616		1.09564	1.35299	1.07888		0.817831	1.65025	0.507769	1.019
ENSMUSG00000000561.14	7.27337	7.24286	7.80497	7.98855		7.93253	8.22583	6.26881	11.0299		5.70976	7.57712	6.66533	8.47804	9.45144		9.47959	8.38454	7.6475		8.05744	7.9845	8.39399	11.2229
ENSMUSG00000000563.17	302.647	294.077	315.11	307.237		277.4	318.304	291.096	354.373		310.248	328.556	328.318	302.728	380.516		377.213	205.643	200.237		389.832	349.55	302.604	373.502
ENSMUSG00000000567.5	0.092379	0.128908	0.037616	0.131965		0.092261	0.064768	0.017861	0.082067		0.06251	0.134377	0.192693	0	0.024207		0.125649	0.091393	0.179522		0.098764	0.037915	0.109689	0.189285
ENSMUSG00000000568.15	7.63801	11.8468	5.92891	9.47127		9.01087	8.34311	10.0539	12.503		6.70197	6.22854	10.3912	5.68764	10.7486		14.9827	21.1195	24.7899		7.76824	9.00751	7.89712	9.82707
ENSMUSG00000000579.14	1.23313	1.26534	1.34518	3.5793		2.55424	2.43049	2.30518	1.95806		1.02033	2.0635	3.3486	1.34814	1.19841		2.6108	9.55146	4.67679		2.21579	3.13453	0.89862	2.55257
ENSMUSG00000000581.8	36.9843	33.6917	36.5553	27.7697		33.4337	46.747	36.5584	36.4772		41.1719	33.4025	39.8815	38.9607	47.8248		49.7287	31.6659	23.5514		39.9396	32.8904	35.8998	37.3908
ENSMUSG00000000594.7	58.2607	63.9376	61.1914	60.9584		67.4677	61.1716	55.9352	64.4395		61.8123	65.0292	59.8283	68.0389	84.3822		80.9639	34.9319	57.9224		66.3153	66.7131	59.3785	61.5148
ENSMUSG00000000600.15	7.78341	7.13172	8.60731	10.5239		8.80033	8.66718	7.80694	10.3403		7.81207	7.01492	6.77172	6.74217	9.41692		8.74708	11.3646	16.5927		8.59945	8.56469	8.54851	9.24207
ENSMUSG00000000605.9	21.5316	23.8516	23.1091	20.7406		21.3225	22.6208	21.4694	23.9394		20.7784	21.1482	20.3324	19.4714	22.6918		21.804	14.7904	19.4528		20.9736	19.008	22.8977	21.6748
ENSMUSG00000000628.10	0.53312	0.232482	0.097764	0.167969		0.187897	0.288595	0.218833	1.77401		0.239591	0.079022	0.065045	0.072107	0.059841		0.071776	0.071126	0.124413		0.080666	0.091493	0.088252	0.132754
ENSMUSG00000000631.20	22.1094	27.5122	22.1841	24.4985		28.6862	25.1902	24.2945	28.46		22.8826	23.1746	22.7431	21.2589	27.3101		27.4018	26.592	38.9867		27.4721	27.6731	25.0149	25.9528
ENSMUSG00000000673.8	115.984	68.6191	194.428	88.4601		81.5258	101.281	101.658	137.962		89.202	82.1536	96.1492	82.093	168.208		126.031	53.5997	74.5039		98.9878	66.2815	97.1271	83.1389
ENSMUSG00000000682.7	3.23628	5.46716	5.38423	7.23343		5.30384	7.14977	5.11546	5.05466		2.42696	3.05349	1.76691	2.08168	2.5914		1.90439	3.33175	3.10037		3.44937	3.31493	4.59398	1.65286
ENSMUSG00000000686.11	0.587303	1.65286	0.537848	0.569228		1.31954	0.925925	0.681029	0.76687		1.77423	1.55268	1.40733	0.976794	1.11985		1.79635	1.33534	0.948639		1.72639	2.54566	0.958164	1.31974
ENSMUSG00000000690.5	3.3229	4.33914	2.83122	5.74846		7.48907	5.25143	4.43663	5.96005		2.66656	3.3142	5.60598	3.23628	4.71209		6.54559	5.86966	5.27966		5.37872	4.89555	3.39482	5.7571
ENSMUSG00000000693.10	0.45375	0.325297	0.389185	0.494763		0.873144	0.491209	0.510362	0.424553		0.537821	0.465711	0.460244	0.467077	0.549002		0.65124	0.713119	0.903676		0.734138	0.819434	0.588104	0.6436
ENSMUSG00000000706.16	0	0	0	0		0	0	0	0		0	0	0	0	0		0	0	0.01458		0	0	0.011134	0.012903
ENSMUSG00000000708.14	20.3941	20.2442	26.3493	23.9618		18.1639	21.3351	22.1569	19.3915		22.6007	16.416	17.545	16.708	22.4026		24.3934	20.0359	20.6952		15.8143	18.1222	19.591	18.6837
ENSMUSG00000000711.3	32.3899	38.1758	34.8961	39.8221		37.1179	39.2387	33.0655	41.9297		32.6378	35.1426	39.7859	34.3954	49.2645		49.4279	33.6404	32.9956		43.8996	37.2512	34.1958	46.5065
ENSMUSG00000000724.10	0	0	0	0		0	0	0	0		0	0	0	0	0.032866		0	0.03473	0		0.032286	0	0.02982	0
ENSMUSG00000000730.13	0.11585	0	0.039222	0		0.038536	0.146611	0.037253	0.129158		0.037341	0	0.255516	0.128146	0		0.080569	0	0		0.123731	0.158362	0.038062	0.087688
ENSMUSG00000000732.9	2.03436	2.38612	1.56032	2.19376		1.88336	2.05976	1.21233	2.21493		1.0701	1.5242	1.2846	0.864703	1.44392		1.87199	2.00532	2.00332		1.60566	1.65794	1.5429	1.59532
ENSMUSG00000000738.18	45.6391	38.2676	44.6924	37.7205		36.9913	47.8907	35.3749	35.4336		38.7783	33.4467	40.7953	32.6916	43.2506		35.2198	23.2213	31.8508		46.5361	34.3769	39.9189	41.3193
ENSMUSG00000000739.14	0.71394	1.15424	0.277631	0.699271		1.13603	0.828378	0.420278	0.354302		0.626489	0.263973	0.641269	0.27744	0.373041		0.781981	0.892916	0.440569		0.507153	0.29947	0.585873	0.673814
ENSMUSG00000000740.12	291.374	320.589	363.685	354.42		359.632	328.535	327.793	422.888		304.68	342.703	347.025	304.739	432.635		516.019	354.784	225.065		429.851	441.037	338.109	424.61
ENSMUSG00000000743.9	36.5612	35.6822	39.0045	34.8848		32.7278	37.5061	38.2007	34.7442		35.8272	40.077	35.4921	37.5388	48.5162		45.3309	23.7535	28.6848		41.3444	39.7276	40.5537	42.0466
ENSMUSG00000000751.13	15.713	17.7004	16.4865	17.4788		17.0983	19.5486	15.3039	18.5411		16.0863	15.9671	16.5147	15.4876	19.9931		22.6	15.1789	13.9762		21.2186	22.1325	18.0551	21.1895
ENSMUSG00000000753.15	1.16463	0.744495	0.597133	1.13294		0.504788	0.87264	0.83926	0.713578		0.255037	0.263624	0.67498	0.269191	1.16645		0.849704	0.260282	0.708486		0.647553	1.01411	0.480215	0.774872
ENSMUSG00000000759.14	4.73345	5.63116	3.9501	5.48611		5.06794	6.30659	6.97318	6.61036		3.49516	4.34033	4.88658	4.46408	6.61878		6.75669	10.9975	11.0925		5.21085	4.75548	5.05447	6.17703
ENSMUSG00000000766.18	0	0	0	0		0	0	0	0		0	0	0	0	0		0	0	0		0	0	0	0
ENSMUSG00000000776.13	8.83362	8.32549	4.08552	5.73002		9.91897	5.65991	4.93827	8.41126		7.18073	8.06189	4.65743	6.17195	6.44983		7.37064	7.23349	8.3974		6.84904	6.69614	5.28339	6.1094
ENSMUSG00000000782.15	0.111283	0.16565	0.208231	0.113531		0.237262	0.259216	0.153608	0.159025		0.153686	0.103336	0.227583	0.055657	0.15234		0.240556	0.254956	0.195933		0.19864	0.225141	0.105847	0.155977
ENSMUSG00000000787.12	58.8317	81.8787	46.0809	65.8458		67.9801	49.6777	49.023	96.0544		52.6694	50.5716	72.4416	54.7625	69.8551		92.0835	63.2131	61.7271		63.0129	67.7878	49.4044	80.2672
ENSMUSG00000000804.14	14.8483	14.8631	16.4154	16.1884		15.2662	15.0926	12.6242	16.9965		12.6585	11.7721	15.936	13.5107	17.6451		19.357	15.4515	20.2085		15.5212	17.5608	15.0354	18.7593
ENSMUSG00000000805.18	73.6343	34.6885	54.6429	24.0856		31.933	52.9885	64.3907	33.7512		54.9867	42.1095	36.8775	47.278	31.9571		37.6949	11.354	33.2137		54.7849	59.2692	52.2925	44.2804
ENSMUSG00000000811.13	7.00071	7.43986	6.07642	7.3773		5.70237	6.63739	7.9593	6.97035		6.92687	7.20092	8.87201	6.53449	8.63094		12.9004	5.96538	4.46		7.13126	7.0556	8.83342	8.98123
ENSMUSG00000000823.16	6.3448	6.3701	6.55336	7.43909		7.87901	7.62704	8.85128	5.09669		6.29224	7.55316	8.5477	6.02819	10.2278		10.8329	13.3878	16.1517		6.67546	7.0718	9.3912	9.09444
ENSMUSG00000000826.16	23.6548	25.815	18.4076	21.7268		21.2987	25.4941	19.8943	25.1326		21.1187	18.1642	21.1306	21.5629	25.7345		29.2061	21.191	22.9435		22.7318	21.5972	20.3778	24.8413
ENSMUSG00000000827.18	23.1236	25.3158	24.9	29.7846		30.9799	25.5829	22.9523	29.2457		19.792	26.1874	28.2951	27.0488	32.8927		36.1508	28.1636	25.482		29.2821	26.5389	22.4802	27.4593
ENSMUSG00000000838.17	8.68244	10.8269	8.66732	11.4846		10.4864	9.72446	8.64932	12.4879		6.72191	8.24557	8.80301	7.3342	9.81911		11.7715	16.9873	16.0404		9.94157	8.45105	8.34753	10.3548
ENSMUSG00000000869.12	0	0	0	0		0	0	0	0		0.09663	0	0	0	0		0	0	0		0	0	0	0
ENSMUSG00000000876.11	32.6083	34.4539	37.7693	24.7477		30.8673	36.1439	32.4198	25.5982		41.9206	41.0252	31.7715	36.8352	34.1587		29.425	25.1351	21.1695		41.7048	48.4212	33.4209	35.7405
ENSMUSG00000000881.12	3.90321	5.28947	3.89243	7.25215		6.56162	5.17003	5.19669	7.28822		3.42655	4.38035	5.61475	4.30036	6.59513		7.47515	8.26595	6.81872		5.70042	5.67718	4.10171	6.36778
ENSMUSG00000000884.17	0.708123	1.63439	0.831109	1.21348		1.62931	1.26974	1.48239	1.57808		1.05265	1.62758	1.49617	1.68281	1.06355		2.34068	2.04817	1.00782		2.07545	1.94808	1.40169	1.70575
ENSMUSG00000000901.17	0.824708	0.814289	1.07008	3.48363		1.21457	1.80411	2.09174	0.912626		0.267074	1.18342	1.00322	0.773649	1.18325		1.214	1.26776	1.17159		0.609955	0.974862	1.6802	1.22005
ENSMUSG00000000902.13	11.1565	10.7407	12.8435	14.5939		12.1596	13.2041	12.5728	15.4982		11.0434	11.2182	13.504	12.3048	13.9784		12.5668	8.2799	8.84804		15.1364	12.036	12.499	15.5477
ENSMUSG00000000915.15	9.44962	12.9701	7.04217	11.3325		13.7777	11.521	8.12399	9.95126		7.71302	9.54141	10.2879	9.90294	13.2886		13.4484	17.159	17.6027		10.819	11.7196	11.9129	10.5963
ENSMUSG00000000916.15	2.6857	3.29921	3.11109	3.1624		2.95579	3.36411	3.4305	2.95155		3.01361	2.56621	3.1095	2.59248	3.97126		4.15726	4.21735	4.41932		3.51208	3.05179	3.44097	3.60682
ENSMUSG00000000934.9	12.0759	10.6555	14.5859	10.7214		8.97235	13.2418	12.1172	12.9119		11.2077	13.2736	14.081	13.1037	17.243		15.6673	9.50631	13.5196		14.0918	14.375	16.03	15.8306
ENSMUSG00000000938.11	14.1307	16.1483	15.1893	17.9337		17.2794	14.9568	14.441	17.3421		11.6158	14.0378	16.4025	14.6518	17.1126		17.1888	12.7064	10.8776		18.6688	15.0112	14.975	19.4096
ENSMUSG00000000942.10	0.487136	0.918559	0.260667	0.444565		0.819017	0.666479	0.247562	0.428008		0.297459	0.241479	0.509618	0.537992	0.781162		0.856985	0.795948	1.36081		0.301348	0.736261	0.632852	0.641145
ENSMUSG00000000948.16	0.384928	0.375015	0.300439	0.178585		0.347737	0.165538	0.379938	0.172756		0.287298	0.296065	0.546254	0.144761	0.267594		0.132397	1.64333	1.06617		0.197354	0.250444	0.298174	0.222256
ENSMUSG00000000957.11	1.58716	2.59653	1.37756	3.42503		2.33314	2.15801	2.11809	2.43008		1.35307	1.35792	2.07994	1.67049	2.7988		3.31983	3.48582	2.32482		1.90438	2.90864	1.18964	2.03942
ENSMUSG00000000958.10	62.6433	96.5354	42.6807	73.0487		72.6375	70.0205	52.8662	72.3882		45.9716	89.5049	83.0045	75.8907	130.318		97.5863	68.5137	98.4914		102.127	79.4315	65.3551	121.98
ENSMUSG00000000959.7	15.5277	15.285	15.6635	13.9601		14.5958	19.3581	16.7953	13.5608		14.8972	13.2151	17.3508	16.6579	20.4017		20.0816	23.2017	16.5146		14.5166	16.6782	16.4708	17.6582
ENSMUSG00000000976.13	2.15992	2.3531	2.33152	3.10291		3.38903	2.8916	2.62586	2.95936		1.95952	2.39209	2.54367	2.20646	3.05508		3.20286	4.12971	4.67325		2.65311	2.31211	2.60036	3.2727
ENSMUSG00000001014.6	0.045399	0.252841	0	0.269529		0.169268	0.135881	0.163608	0.574686		0.263414	0.26609	0.207917	0.302681	0.190695		0.597728	0.097342	0.164577		0.370403	0.86793	0	0.257574
ENSMUSG00000001016.12	11.1526	15.7496	12.0958	15.5855		14.1879	13.6804	11.6597	18.2125		11.1875	13.3311	16.1553	12.1389	16.5511		18.9124	18.2549	12.8177		16.8307	14.5489	13.8091	17.2091
ENSMUSG00000001017.15	19.3935	20.8295	20.7457	22.142		22.1482	20.9936	19.3247	23.8023		16.4405	17.5411	19.8141	17.9898	21.6707		25.1958	18.7193	18.033		18.4243	18.12	18.507	22.6807
ENSMUSG00000001018.15	8.77758	12.0644	7.72322	11.2347		11.1098	10.6632	7.83714	10.7548		7.24683	10.1156	9.91677	10.8397	12.3891		12.7894	14.079	9.95942		11.2716	9.75877	7.64851	14.2792
ENSMUSG00000001020.8	2.18729	5.29272	2.32061	4.67653		5.01075	6.06966	6.92945	6.15442		2.32847	2.96473	5.44063	4.92776	4.59585		4.30575	2.86543	4.65422		8.97412	6.93925	4.05933	8.14594
ENSMUSG00000001025.8	12.1843	16.3265	8.90945	25.589		22.54	27.2355	11.8839	36.9893		10.3762	15.6617	54.3363	18.6935	25.2187		16.7388	8.98974	9.24872		27.8541	32.8647	17.918	26.2266
ENSMUSG00000001029.15	3.63499	4.60392	4.97936	6.08519		6.2122	5.33849	4.86667	5.22301		3.10823	4.047	4.48298	3.17935	5.25451		4.66884	2.94703	2.77498		5.00833	3.66438	4.48953	5.39141
ENSMUSG00000001034.17	1.12602	1.2937	1.03288	1.40161		1.49629	1.56595	1.17016	1.39813		0.925214	1.42077	1.4247	1.2661	1.67477		2.71602	0.97201	1.18155		2.19394	1.68344	1.64348	2.91288
ENSMUSG00000001036.17	5.31517	7.59125	5.49575	7.32678		7.54051	6.26459	4.37282	7.4292		4.31273	4.59733	6.07534	4.53963	7.29032		8.16961	10.042	9.73316		6.214	6.99944	5.77538	7.56914
ENSMUSG00000001039.12	6.46552	9.84083	9.42013	9.86691		12.4295	10.4573	10.4989	12.6187		7.42721	9.38365	11.8201	10.1327	11.3641		14.5885	6.25734	7.05795		10.3377	10.172	12.5335	11.8116
ENSMUSG00000001052.15	6.62876	9.286	7.88985	9.08929		8.57227	8.15423	6.23733	9.59083		4.04132	5.15108	4.40238	4.9292	7.14272		6.72089	13.6135	16.3507		5.74937	9.12796	5.60618	7.588
ENSMUSG00000001053.15	4.16944	2.90243	2.6339	4.48273		5.14369	3.82514	4.45622	5.36103		2.10829	3.40891	5.2958	3.82238	5.36798		8.57228	3.55317	3.92208		4.35182	6.45644	3.81685	3.6372
ENSMUSG00000001054.9	11.881	8.68627	13.0885	7.07785		7.24893	12.9918	14.1252	7.87408		9.19578	9.88269	8.5558	12.3712	10.9236		10.5303	8.37234	11.7118		7.85974	7.83731	12.3554	9.78774
ENSMUSG00000001056.3	25.9405	15.7336	40.0312	15.5942		13.639	32.116	39.4268	17.0848		30.7858	22.8051	16.2482	27.9959	17.7224		20.0951	9.86978	13.8697		17.0881	18.7996	24.1063	17.2859
ENSMUSG00000001062.18	6.69804	7.98518	5.92563	6.09882		5.49789	6.47237	6.95941	6.1843		5.42427	5.78774	5.06853	6.3644	7.38072		6.49073	8.00412	7.55563		6.23069	8.22327	6.09393	8.01551
ENSMUSG00000001065.15	5.16015	4.90007	4.15409	5.13011		4.96011	5.95559	4.49749	5.72057		3.20734	3.77182	4.5804	3.90964	5.48786		5.95402	6.95619	8.27504		3.95007	4.63746	5.63664	6.26005
ENSMUSG00000001076.7	0.307836	0.111378	0.142236	0.057085		0.335217	0.167836	0.270173	0.12462		0.162344	0.234267	0.185374	0.220154	0.152216		0.467596	0.160844	0.18112		0.2093	0.315695	0.193355	0.222624
ENSMUSG00000001082.12	3.27295	4.04825	3.12783	3.56494		4.50338	3.94065	4.58294	3.89207		3.31923	4.31731	4.42334	3.76463	4.45327		6.11519	5.81518	6.70153		4.27992	4.35064	4.0431	4.67021
ENSMUSG00000001089.14	6.47318	9.62308	5.92499	9.02121		9.11263	7.21596	5.76913	11.0116		5.21755	5.38085	6.53696	5.16186	7.65127		10.2879	9.29591	9.80481		6.62686	8.62294	6.5261	8.55503
ENSMUSG00000001095.5	5.23696	9.29519	7.10425	7.85597		11.8106	7.87005	6.10039	10.2819		7.19193	8.062	9.49055	5.09744	10.1126		11.5477	12.5064	9.06438		11.5787	11.3307	6.43498	9.96654
ENSMUSG00000001098.15	11.0352	12.131	9.49128	13.9147		13.6328	12.0112	10.4722	15.829		9.1868	9.31938	10.0061	9.40788	13.6612		16.8635	8.88176	9.24462		10.5138	11.0215	11.2145	14.2829
ENSMUSG00000001100.10	49.1797	51.7163	48.7852	52.1717		47.9457	51.7333	45.8338	56.6855		46.7762	52.9334	53.3368	49.1067	71.919		68.8009	39.3662	41.4156		63.6157	61.152	52.621	67.4141
ENSMUSG00000001103.7	0	0	0	0		0	0	0	0		0	0	0	0	0		0	0	0		0	0	0	0
ENSMUSG00000001105.15	35.9841	33.8938	37.8219	35.0559		37.2164	34.7781	28.3382	35.8723		33.7895	29.4111	32.8253	32.4955	40.5059		40.964	22.7817	24.7785		36.4996	31.616	34.2739	38.839
ENSMUSG00000001119.7	1.66829	4.60759	1.42312	3.42354		3.22061	2.94214	1.7839	3.42574		2.4145	2.85991	2.27983	2.32651	3.36347		4.58303	2.59814	3.46537		4.35378	5.01105	2.02882	3.26765
ENSMUSG00000001120.15	4.77968	5.22474	6.9356	4.48659		4.62593	5.69566	6.85644	4.77032		6.92061	7.24637	5.22582	6.43879	7.75661		5.63212	6.1286	11.0458		7.25297	5.51239	5.59529	5.25061
ENSMUSG00000001123.15	2.56924	2.83384	1.89167	2.38151		2.05069	3.09287	2.14048	2.70857		1.60353	2.07491	2.18344	1.56337	2.33642		2.32487	2.53237	2.0251		2.17786	2.27366	1.67003	2.24315
ENSMUSG00000001127.12	23.4008	26.2553	26.7399	21.4436		27.5159	28.1055	21.4784	25.1737		19.9645	24.4442	27.4957	23.1598	31.0292		31.6855	26.6563	28.0733		24.7393	23.1075	21.3082	27.1704
ENSMUSG00000001128.7	0.583015	0.671521	0.614136	0.635145		1.05111	1.0001	0.456982	0.4712		0.498844	0.469206	0.235775	0.410405	0.406585		0.470491	0.57283	0.971211		0.345994	0.996292	0.541085	0.56628
ENSMUSG00000001131.11	0.164229	0.108667	0.051695	0.20773		0.10921	0	0.158256	0.6728		0.197074	0.171642	0.19238	0.095426	0.296817		0.342106	0.175227	0.065874		0	1.06398	0.15609	0.346676
ENSMUSG00000001134.9	22.9783	19.2671	23.577	19.5734		19.2318	17.221	22.9213	27.4518		14.1554	19.3946	24.0205	21.69	32.7985		28.4962	15.9499	20.4975		26.9754	26.2696	20.8704	21.1514
ENSMUSG00000001138.13	3.94061	5.75078	3.66561	6.15404		6.71994	5.81696	4.45234	4.20369		4.2839	4.88529	5.08036	3.95269	6.3152		5.76602	6.537	6.67327		5.30673	4.50276	5.50182	6.41526
ENSMUSG00000001143.13	7.33619	5.5837	4.51998	5.85856		6.19205	5.93768	5.28953	6.64096		4.32284	3.82062	4.81906	4.38395	5.41382		3.80789	3.61723	7.46001		5.83634	6.85342	5.27577	6.66484
ENSMUSG00000001150.7	3.737	4.08654	3.54848	4.44422		4.19908	5.2091	3.12533	5.28962		2.85542	4.57683	3.63405	3.45124	4.57029		4.11864	5.97056	7.15738		3.46373	5.71961	3.85863	5.16962
ENSMUSG00000001151.10	3.60733	5.10878	4.40989	4.56272		5.18686	4.24186	3.63127	4.3874		4.54294	3.85656	4.14684	4.22689	5.30343		5.52307	7.53456	7.45738		5.49864	5.82275	3.77717	5.41758
ENSMUSG00000001155.13	7.9583	2.87028	6.5966	3.23717		1.2705	7.26872	8.38942	3.00924		16.2075	10.5783	5.76132	18.2393	25.6604		8.69528	4.1721	13.4239		7.96145	7.25863	10.3278	6.38741
ENSMUSG00000001156.9	2.95076	2.80498	1.78372	3.02696		2.39152	1.98614	2.00962	4.4356		1.89733	2.019	3.19995	2.1377	5.41762		3.46968	3.19721	3.3013		2.5748	1.9905	2.20308	3.7323
ENSMUSG00000001157.13	6.36958	5.61749	6.14796	8.28902		6.6285	7.41226	6.45626	7.02687		4.10291	5.25425	5.65403	4.72714	6.59771		7.63511	6.74154	9.31685		5.8685	6.00561	5.81724	6.76882
ENSMUSG00000001158.13	30.1161	25.8937	32.7119	29.7571		27.8251	28.9492	27.4632	33.2154		21.3121	25.2762	26.6233	26.444	33.6588		34.2187	27.8273	23.1447		27.0527	26.2578	26.1801	30.7929
ENSMUSG00000001166.17	1.20312	1.28795	0.964765	1.2559		1.27783	0.690179	1.00729	0.9967		0.816762	1.10233	1.37825	0.875152	1.72469		2.24883	2.55565	1.09414		1.63929	1.65273	0.698747	1.88352
ENSMUSG00000001173.15	3.25866	2.87166	2.46556	3.33708		3.26287	2.81957	2.63867	3.50802		2.07828	2.35272	2.53121	2.16654	3.44152		3.78116	5.08004	5.28999		2.48298	3.40402	2.4992	3.1773
ENSMUSG00000001175.14	80.9133	99.9917	96.2493	111.126		91.9267	100.679	101.075	141.396		85.4877	86.7342	96.1811	88.229	120.317		128.467	62.1792	73.3786		119.144	111.619	100.007	109.356
ENSMUSG00000001211.15	127.951	130.208	136.357	129.482		125.487	128.459	121.135	125.235		120.194	123.125	118.569	118.229	150.276		170.953	98.059	112.351		137.017	141.105	138.056	149.524
ENSMUSG00000001227.11	0.288842	1.06133	0.310453	0.508137		0.838485	0.803868	0.653516	0.619435		0.840618	0.521538	0.358824	0.501631	0.586439		0.780024	0.86028	0.425724		0.649541	0.747299	0.374465	0.571591
ENSMUSG00000001228.14	0.260552	0.4531	0.38472	0.73019		0.602273	0.327635	0.341841	0.89606		0.301272	0.493928	0.517036	0.442649	0.724587		0.451978	0.392729	0.347163		2.23053	4.6306	0.64092	1.07134
ENSMUSG00000001229.8	5.80905	6.72946	5.68514	5.98683		5.97695	6.53719	5.53215	7.25991		4.92629	4.82461	5.17436	4.8569	6.15464		6.61755	4.33994	6.03278		5.43839	5.61758	6.0167	6.71617
ENSMUSG00000001240.13	5.21619	8.28869	4.9612	6.40454		9.0622	5.86381	5.63705	6.53038		4.14095	5.91288	5.71736	4.69051	8.07731		7.90741	4.93201	4.16026		5.49782	7.74195	6.04543	5.19622
ENSMUSG00000001247.16	11.6603	10.3968	10.9475	10.3255		10.7702	11.4997	13.0465	15.1238		9.23537	10.9209	10.899	10.8265	13.9826		13.8097	6.85916	8.2319		10.521	12.2962	12.3047	11.0207
ENSMUSG00000001248.15	4.23289	5.83027	2.50306	5.04354		6.74798	4.77421	3.35358	4.55956		3.37996	3.57406	3.71584	3.17547	4.51483		5.40296	6.70753	7.72005		3.93975	4.56262	4.06962	4.83372
ENSMUSG00000001249.14	128.839	120.215	141.663	113.154		117.961	132.193	126.507	106.016		127.383	121.351	103.213	114.567	136.618		146.583	84.024	104.282		125.022	115.302	126.425	116.005
ENSMUSG00000001270.9	30.6321	51.4352	29.6412	69.2653		43.9095	50.6363	36.1122	62.16		34.818	26.1646	74.6219	40.0559	59.2179		93.3871	21.8662	37.2022		53.107	34.0974	51.5977	56.5594
ENSMUSG00000001280.13	7.54559	10.0733	8.1157	9.09305		10.3413	8.81402	7.60744	10.9242		5.7418	7.12057	8.25163	6.76633	9.31218		11.744	12.7966	13.2493		7.50943	8.67629	7.31662	9.61988
ENSMUSG00000001281.10	0.436807	0.406149	0.444476	0.445647		0.668815	0.641298	0.47838	0.996288		0.182983	0.304902	0.151771	0.229421	0.301431		0.289288	0.217912	0.358315		0.202328	0.209127	0.259144	0.281631
ENSMUSG00000001285.12	16.0314	17.8935	18.0863	19.5426		16.1792	17.957	16.4522	20.4505		15.4633	18.8731	16.9549	15.7239	23.7481		30.0646	19.2245	18.6727		17.4942	22.0564	16.1259	23.5738
ENSMUSG00000001288.15	3.64543	4.9056	3.03057	10.0511		6.61767	3.53891	3.36501	3.92391		4.63194	7.9573	3.77119	2.46552	6.79305		3.85655	7.79215	17.9707		5.39492	4.63152	3.23208	6.48964
ENSMUSG00000001300.16	3.19897	3.91001	3.6171	5.84106		5.71021	5.4426	3.99072	6.85432		1.98448	2.91816	3.38638	2.7436	4.39671		6.92513	3.55833	3.32653		4.48941	3.10845	2.7535	4.00516
ENSMUSG00000001305.5	5.50562	6.06804	4.4868	5.80226		5.71286	5.36407	4.82328	7.28601		3.75127	4.29805	5.00733	4.99879	6.57726		9.01665	7.33027	5.04034		5.2629	3.78934	5.87268	4.40717
ENSMUSG00000001313.12	2.96859	2.60769	2.86077	3.54293		2.67712	2.93668	2.66243	3.79959		3.46933	3.82392	4.86878	5.20915	6.95375		5.19316	2.24634	4.43393		6.801	5.94689	4.01717	6.20839
ENSMUSG00000001323.17	25.9148	27.8003	30.6815	28.4404		27.814	31.4582	30.4648	32.9288		26.9137	26.0879	27.7517	28.0355	36.2617		29.49	19.3479	27.6947		34.4466	30.3125	28.2617	34.8226
ENSMUSG00000001333.9	0.17574	0.532782	0.238343	0.637425		0.604379	0.273502	0.377252	0.4777		0.415309	0.408808	0.499339	0.410012	0.763449		0.857174	0.476787	0.718827		0.813884	0.701049	0.443784	0.577395
ENSMUSG00000001334.9	0.804399	0.956056	0.904713	1.38221		0.845538	0.565089	0.61369	1.16042		0.83219	0.738818	1.29723	0.642413	1.72228		1.41676	0.552418	0.822547		1.1163	1.23065	0.614011	1.31671
ENSMUSG00000001348.15	35.0052	39.7474	48.6384	40.5083		24.6072	23.0186	19.1256	43.1969		37.1624	35.6264	36.0401	36.4139	40.7958		30.588	3.593	16.555		32.7696	35.4406	41.5267	30.5158
ENSMUSG00000001349.5	0.694785	0.760092	0.466754	1.22404		1.12032	2.26484	0.623349	2.87657		1.92997	0.484933	1.44565	0.866073	2.7613		0.657214	0.15872	0.609159		2.09625	1.36969	1.82147	3.07497
ENSMUSG00000001366.14	22.319	26.897	29.1409	25.7791		23.8583	26.4957	26.6038	24.0888		23.2195	23.6286	24.6577	23.1205	31.1846		33.6292	25.2439	29.0189		27.3994	25.3988	23.7809	27.538
ENSMUSG00000001376.17	9.89397	7.77495	10.8069	8.65127		8.63991	9.61195	9.55334	9.1452		8.15463	9.30064	8.37992	8.60247	10.8492		10.1777	9.16547	11.3509		8.439	8.21755	9.51172	9.74481
ENSMUSG00000001380.6	16.3135	18.0862	19.0276	16.3748		15.1832	17.2618	16.3022	18.1645		15.4603	16.1711	15.7928	15.2749	21.4649		19.6985	12.3353	14.2216		17.628	15.6815	18.2255	17.6144
ENSMUSG00000001383.8	11.0739	13.4548	12.5136	11.3509		11.3721	11.5199	11.85	13.9861		9.65539	12.2352	12.3163	10.856	14.6955		16.4673	11.5548	11.0962		13.5588	11.0364	11.3264	13.8522
ENSMUSG00000001403.13	0.273748	1.22367	0.138948	1.58151		1.22906	0.455177	0.395933	0.916446		0.243401	0.325607	1.11719	0.238826	0.148584		0.380501	0	0.288645		2.67948	3.84844	1.04232	3.00265
ENSMUSG00000001415.10	15.1876	11.1433	14.5715	14.9362		11.768	14.4139	14.8091	15.042		12.9407	13.0993	12.8597	13.5748	15.8931		16.6222	14.9886	17.7377		14.2377	14.6453	15.9281	15.5021
ENSMUSG00000001416.13	60.3628	51.2167	62.3086	49.4671		47.3858	54.8534	52.7605	60.7517		52.6686	49.3205	46.9112	49.5037	58.1716		60.5075	31.3614	34.6823		54.7146	50.5493	53.3887	55.9407
ENSMUSG00000001418.13	73.1141	78.9591	77.8887	73.6081		73.1766	75.8625	65.6538	62.5712		60.9122	79.3451	59.6446	68.2184	81.0785		66.4041	33.9259	52.3498		63.834	68.5356	72.5433	66.8971
ENSMUSG00000001419.17	4.08024	5.79686	3.38942	3.63748		4.03541	4.87713	3.90538	6.4928		5.44624	2.76555	3.36195	2.93771	6.41174		5.76294	7.15957	9.05061		3.75951	5.87835	4.43724	4.5053
ENSMUSG00000001420.13	0.896267	1.69272	0.987556	1.32606		1.36669	1.11748	0.866488	1.60469		1.23432	1.55044	1.45706	1.34046	2.04479		1.70963	1.40348	0.689774		2.14006	1.98598	1.42825	1.5516
ENSMUSG00000001424.14	16.6362	18.8704	18.607	17.661		20.5441	18.9896	18.6402	22.6607		17.0007	17.4852	18.4226	16.3055	21.7514		20.1334	24.6536	26.1733		23.3445	19.2105	18.2035	22.8331
ENSMUSG00000001435.15	23.8796	37.6448	23.7115	38.5865		36.0423	31.7731	25.2647	40.231		22.1341	23.9424	31.4751	22.256	41.785		37.282	15.7508	30.1716		29.0777	37.1827	29.3239	34.8917
ENSMUSG00000001436.15	31.0552	40.0266	34.8331	33.8879		36.026	36.1477	33.7434	36.3629		34.562	38.663	50.4254	37.8952	63.674		69.5264	27.1139	33.5942		46.7371	47.1156	51.003	55.7853
ENSMUSG00000001440.5	18.9758	16.5004	18.7164	21.4109		19.8619	19.5304	17.5495	26.6602		16.437	16.3178	20.2634	18.442	20.9477		22.3589	20.8841	25.3312		23.6467	25.8323	18.9446	23.2876
ENSMUSG00000001441.13	8.79185	9.16114	8.14193	10.4593		11.6603	9.76793	9.45114	10.6877		8.47239	8.52814	9.58767	8.83282	12.426		14.875	17.1116	25.8125		8.65458	12.2246	11.592	14.2385
ENSMUSG00000001445.10	32.454	29.3767	33.4618	28.548		26.3108	32.3853	30.8634	31.4052		29.1996	33.1506	29.6921	29.1522	39.897		33.8557	18.2033	22.2938		32.7251	33.2164	32.1693	32.4968
ENSMUSG00000001467.5	72.4991	63.7741	74.8927	65.8431		44.5494	98.8996	81.676	89.0761		58.6859	35.1129	25.1677	41.6976	22.0404		22.3754	4.22884	22.652		18.7845	29.8111	49.5978	19.0502
ENSMUSG00000001472.17	70.5561	70.826	79.9103	60.8945		57.2517	67.3169	58.0765	68.4306		59.3657	57.6562	60.7086	58.9677	75.089		78.601	73.2739	65.3988		66.0469	69.3364	79.7127	67.6182
ENSMUSG00000001473.6	1.99152	2.47454	1.05328	2.17151		1.93025	1.68042	1.13369	4.63494		2.00279	1.01181	1.52546	1.63055	2.10455		1.82772	0.741254	0.983423		2.48425	3.30517	2.02331	2.4731
ENSMUSG00000001482.15	35.9253	30.3639	47.0367	23.5537		25.3363	40.4023	41.3414	29.0695		39.087	38.0668	30.6481	43.3392	38.7639		36.158	26.303	31.4263		34.5753	36.2466	39.3838	33.6208
ENSMUSG00000001493.9	0.99501	1.43335	1.37374	2.06639		1.31284	1.24459	0.789633	1.32348		0.498138	0.855647	1.09405	0.808507	1.43209		1.0773	1.18598	0.71331		0.949525	1.05716	1.00099	1.152
ENSMUSG00000001494.6	0.115682	0.115195	0.196118	0.354032		0.192504	0.3858	0.204876	0.343026		0.42871	0.423841	0.949587	0.927787	0.965814		0.302281	0.022185	0.174768		0.989081	1.20643	0.781142	1.14025
ENSMUSG00000001497.18	0	0.017125	0	0		0	0	0	0		0	0	0.017382	0	0		0.009591	0	0		0	0	0	0
ENSMUSG00000001504.10	3.68075	6.0649	2.88634	6.98296		7.26026	5.48435	4.12206	7.07174		3.07734	3.4224	3.80985	1.87092	2.64426		7.55743	8.90129	7.38824		3.53319	4.52131	3.94809	4.39583
ENSMUSG00000001506.10	0.808065	1.38291	0.986572	2.00625		0.953264	2.30769	1.63472	1.63641		1.01482	1.19961	0.850862	1.38254	1.72798		1.27722	0.256617	1.11598		1.23818	2.66651	1.22321	1.41997
ENSMUSG00000001507.16	5.07914	7.14247	5.16479	8.07664		8.66694	6.47358	5.94019	9.62445		5.11163	5.05787	8.71166	6.2156	8.99643		8.38654	6.22682	10.6701		7.69437	7.98492	6.39368	7.6995
ENSMUSG00000001517.14	0.351756	0.506356	0.124825	0.191837		0.300481	0.16376	0.158048	0.181513		0.277353	0.364256	0.30081	0.114565	0.115873		0.213828	0.413189	0.548438		0.693981	1.11911	0.298167	1.0623
ENSMUSG00000001518.12	3.47596	4.73569	3.86724	4.51723		4.0419	3.69302	3.11093	3.89349		4.86337	4.54597	3.37133	3.48452	4.48156		5.22293	6.08693	5.09787		3.92124	3.6517	3.27835	4.61055
ENSMUSG00000001520.12	0.705343	1.11248	0.711794	1.48933		1.38454	0.863757	1.07306	1.35439		0.492088	0.488376	0.803325	0.630754	1.45351		1.50051	0.578806	0.74309		0.937681	1.13351	0.859026	0.988392
ENSMUSG00000001521.12	8.22584	2.96548	9.77334	5.5791		4.23644	10.2316	5.77348	5.31889		5.0032	5.77035	3.85119	4.36816	8.30759		6.28484	8.09571	15.8617		3.99211	3.8817	5.6492	6.24751
ENSMUSG00000001524.14	4.05908	3.94188	3.95546	4.29453		4.73791	5.9464	4.87164	5.68918		2.97843	5.70482	4.36141	4.10693	6.0493		6.24184	5.56585	3.47291		5.48091	5.3404	6.74002	4.94281
ENSMUSG00000001525.10	14.5092	19.621	14.7329	22.2396		21.4119	19.7207	15.3945	25.483		16.11	14.0732	20.9051	16.8304	19.5718		23.7634	14.9579	12.6141		27.1344	45.6565	18.0606	27.1417
ENSMUSG00000001542.7	13.5339	18.3973	12.1374	9.44309		12.284	10.501	12.5908	14.8721		17.963	15.6517	12.2853	11.571	14.3271		15.6363	11.6185	14.671		11.954	13.6014	10.9602	13.8596
ENSMUSG00000001552.14	25.7026	40.5555	30.3305	35.8733		42.1842	33.68	27.8248	38.4073		28.8389	29.829	34.6801	29.6341	40.2794		40.8856	27.3379	27.1599		35.0588	37.4881	32.1458	38.1464
ENSMUSG00000001555.10	0.757778	1.81192	0.601417	1.43942		1.19556	1.23507	1.12177	1.36804		0.937677	1.27007	1.33554	0.928614	1.25493		1.75905	0.802547	1.16881		1.50658	1.77249	0.821244	1.79153
ENSMUSG00000001569.10	5.20812	6.37633	5.41882	7.79527		5.8323	5.40795	6.09701	5.67605		5.66728	5.27713	6.75954	5.84321	7.43634		6.05182	7.49463	6.97193		6.39348	6.34229	5.62923	7.29051
ENSMUSG00000001576.14	30.1201	20.4044	37.7698	18.7812		19.7469	32.2602	32.336	24.3334		25.8944	22.2135	22.551	25.137	28.2319		28.6795	18.0682	27.0379		21.091	23.5623	26.4813	25.2204
ENSMUSG00000001583.13	0.819332	1.71476	0.659608	1.32478		2.18764	0.898964	0.962718	1.2355		0.723327	0.9398	1.78073	0.528184	1.83582		1.43942	1.64706	1.2364		0.989469	1.17179	1.00245	1.15873
ENSMUSG00000001588.12	0.335491	0.417096	0.248788	0.303391		0.383196	0.214934	0.311808	0.248392		0.264639	0.279625	0.213797	0.196148	0.354052		0.247769	0.163494	0.38176		0.115917	0.289324	0.182316	0.143858
ENSMUSG00000001604.14	39.498	28.8401	34.1997	41.7028		31.4108	29.1928	26.4393	37.9975		25.9308	32.8222	42.8562	32.3278	57.6305		57.6868	22.5732	29.862		52.2166	44.9954	38.6008	49.0135
ENSMUSG00000001627.12	21.0076	25.86	10.8057	10.5441		17.5915	11.1207	13.4982	52.3469		15.1229	12.956	11.0049	10.6971	13.4749		15.1092	15.9318	13.8424		11.1672	8.4461	11.7664	10.8986
ENSMUSG00000001630.13	4.88708	5.82336	6.54202	6.60761		6.11611	6.23156	5.34669	7.62486		4.75552	5.10756	5.14233	5.73996	6.06756		8.08196	6.49006	8.15284		5.90246	5.35024	6.45161	6.54183
ENSMUSG00000001632.16	5.08481	5.19376	3.9312	4.69972		4.88723	5.07346	3.90365	6.75939		4.03571	4.38948	5.04101	3.89215	6.06073		6.56937	5.62152	6.23679		4.36291	5.07891	4.10408	5.35423
ENSMUSG00000001642.18	42.4032	17.0192	75.3176	21.2681		22.0237	54.4424	63.8448	23.3987		55.8608	30.9977	27.2649	37.1885	29.35		20.8213	10.9654	18.3203		21.3197	23.6057	43.4888	23.8266
ENSMUSG00000001656.3	0.138231	0.216296	0.220946	0.362601		0.177447	0.098781	0.114453	0.175678		0.286366	0.206712	0.336647	0.276424	0.279541		0.185752	0.159045	0.153425		0.23215	0.283587	0.136587	0.404245
ENSMUSG00000001657.7	0.459721	1.09729	0.798127	1.16604		0.831102	1.0065	0.608729	0.855272		0.448017	0.533467	0.872281	0.309152	0.852044		1.04245	1.63908	1.84544		0.683	0.565307	0.498478	0.983333
ENSMUSG00000001661.5	3.6284	3.72037	4.81536	5.04118		7.30027	5.68559	4.6695	5.6399		1.76401	2.00481	3.46422	2.06809	3.24841		4.46186	6.41408	8.59846		4.25017	3.09875	3.32982	3.86788
ENSMUSG00000001663.10	71.847	98.7173	83.7207	117.056		116.013	66.3513	58.0985	102.972		43.7183	74.5096	108.099	66.3768	154.729		175.582	94.502	89.9473		123.322	96.2907	95.3809	122.736
ENSMUSG00000001665.11	19.6863	26.1976	18.4899	26.5065		26.3635	19.0824	16.4981	26.3093		17.909	23.9503	30.5602	20.3371	39.4711		41.3557	26.3726	27.4523		36.4386	27.8554	23.6073	36.0579
ENSMUSG00000001666.8	110.76	92.8922	115.858	108.419		109.663	95.7091	91.11	116.566		97.0802	114.122	108.645	90.1723	155.361		158.856	79.3851	81.9182		148.813	89.5985	103.783	137.366
ENSMUSG00000001670.13	0.301915	0.061138	0	0.319851		0	0.083002	0.064106	0.018438		0.032071	0	0	0	0.054207		0.017342	0	0		0	0.034033	0.081985	1.11296
ENSMUSG00000001672.14	5.48671	6.22735	6.28786	8.05319		8.03839	5.96439	6.37557	7.25167		5.40754	6.64579	5.96701	6.34683	6.22333		7.02038	5.99008	6.16032		7.54788	9.25924	7.2762	7.46016
ENSMUSG00000001674.11	6.49709	6.94014	6.96872	7.51347		8.16887	7.37111	6.72711	8.16972		5.74002	6.29231	6.31409	6.40901	8.28426		9.08443	9.80316	8.8931		6.53139	7.53042	7.21064	8.46752
ENSMUSG00000001687.15	58.9931	69.3647	61.1159	69.0963		66.9174	66.9206	56.6096	73.4328		64.1348	61.0421	70.6979	62.1025	82.967		86.5799	40.8829	45.6912		75.5815	74.522	63.9441	73.8678
ENSMUSG00000001700.9	6.62613	6.69067	7.32319	5.93239		6.60159	6.7077	5.64785	7.93154		7.72741	7.09497	6.73426	6.95742	8.56181		8.8297	5.77717	5.93546		8.81723	10.4819	6.50684	8.30814
ENSMUSG00000001707.8	6.88083	5.51989	5.80255	5.55266		6.07012	5.93883	5.57021	7.24474		6.09002	6.14688	5.76105	6.3276	7.92332		8.39901	4.20973	4.40324		5.54204	5.6306	7.24776	6.17274
ENSMUSG00000001729.14	16.3165	20.5513	17.3509	23.7267		20.0414	21.0302	17.7001	23.6893		17.9217	16.8423	20.0766	17.1812	24.7288		27.4017	19.1298	19.4928		21.1918	22.6635	19.5328	26.3673
ENSMUSG00000001739.14	3.58039	6.12309	3.23531	4.77007		6.94535	3.75665	3.13832	4.51916		5.45621	4.3285	3.90518	4.05701	5.56187		5.25592	4.0827	3.97587		5.77587	5.94111	3.87694	4.8554
ENSMUSG00000001741.12	0.637501	0.806585	0.764046	1.33822		0.705253	1.23075	0.804244	0.742421		0.491728	0.659979	0.551483	0.691865	0.711736		0.882751	0.919719	0.646007		0.58127	0.577543	0.72658	0.6918
ENSMUSG00000001750.15	4.79206	4.74282	3.79072	5.7166		5.34898	6.83021	4.1989	4.12171		4.00664	4.03248	5.08279	3.51213	6.01235		5.2271	6.58096	7.59399		5.80055	6.94204	3.57244	4.94564
ENSMUSG00000001751.9	13.1184	14.0439	16.7277	14.3037		12.5371	15.1697	15.7526	12.8611		11.7199	12.358	11.8499	11.2815	14.7094		14.1943	6.67051	11.4757		10.7825	10.9005	13.9385	12.4869
ENSMUSG00000001755.12	79.8264	58.4753	94.9002	52.437		49.1856	75.6099	80.4094	51.921		73.8194	65.2355	45.8009	64.4437	66.5055		55.0035	28.3228	47.2178		48.5235	46.3328	72.4366	46.16
ENSMUSG00000001761.7	15.7755	18.5284	15.4101	17.2228		16.9874	18.0109	15.2421	16.8843		14.5776	16.7871	17.2443	14.3524	21.5372		20.2726	12.3187	13.4632		17.1386	16.9384	14.8313	19.8593
ENSMUSG00000001763.14	12.4504	8.26037	13.6757	19.8889		13.3255	13.9601	16.8976	14.1054		7.67073	11.1655	15.1556	17.2589	17.5115		11.7581	7.06245	12.3133		14.9566	17.5719	18.9665	16.9635
ENSMUSG00000001767.5	6.82309	6.18384	6.91457	6.16332		5.99103	6.15571	5.90097	7.41469		6.4087	5.9911	6.90481	5.21581	7.69545		8.05215	5.77899	6.92539		7.09998	5.96236	6.81284	7.47833
ENSMUSG00000001768.16	11.5952	16.3433	13.6938	14.225		18.6202	14.053	11.6692	14.24		12.3266	11.3168	14.0973	12.3961	14.585		16.6674	20.7984	20.3265		14.0454	14.8117	11.7607	14.3421
ENSMUSG00000001773.14	66.2405	74.1016	46.5827	64.0148		71.399	57.2561	59.8969	57.4082		60.2534	66.3424	81.8823	80.6259	128.206		114.612	111.82	86.0795		89.6227	64.4653	78.0781	101.067
ENSMUSG00000001774.8	34.9065	19.5657	28.1031	28.3547		24.4272	22.0691	18.082	36.7677		18.6184	12.0232	13.1006	14.4793	15.3601		13.3741	21.5348	23.7404		17.1124	16.7319	17.1457	17.6366
ENSMUSG00000001783.3	42.2358	44.1555	49.2252	41.5647		41.4131	44.0013	41.7401	41.8277		44.5786	43.95	43.1484	42.7062	55.8799		55.5247	38.842	34.3498		46.2983	40.2282	44.609	47.1057
ENSMUSG00000001785.13	6.35135	6.65517	6.70135	6.04469		6.40301	6.23044	6.37531	7.7493		5.49212	6.76245	6.54098	5.56564	6.98505		8.66009	6.62722	5.82834		6.71728	6.03179	6.56209	7.18615
ENSMUSG00000001786.14	35.2598	25.807	41.9423	23.0162		23.5943	39.0638	37.7987	26.0878		34.3622	38.2138	27.7207	32.3088	44.0134		36.8035	21.8371	36.266		28.4409	27.7983	35.4416	28.3593
ENSMUSG00000001794.13	76.5988	76.4995	80.9161	71.263		68.2031	81.8093	70.3979	78.3529		69.5779	74.4265	77.9831	65.2387	90.0103		87.4754	52.7276	64.9547		82.5685	85.0515	76.8106	89.35
ENSMUSG00000001802.16	2.75601	4.76207	2.89122	4.53888		5.28722	3.03028	2.94785	3.85078		2.57306	3.63982	3.7122	2.38438	3.85658		3.56661	2.73246	2.19724		3.60517	3.52137	2.51535	4.12703
ENSMUSG00000001827.12	270.04	254.524	279.402	237.702		275.271	259.167	269.804	243.404		227.804	244.457	224.579	247.295	330.501		268.634	170.881	205.59		286.272	265.163	247.526	292.508
ENSMUSG00000001829.17	26.64	29.7333	29.0342	31.7968		27.0249	27.0029	28.2624	33.9054		29.6693	33.6304	30.1879	25.978	40.0532		30.9612	17.6904	24.3295		32.6345	31.6411	29.8676	35.435
ENSMUSG00000001833.17	20.2463	24.8795	19.108	28.3672		25.1604	22.25	19.5411	31.2361		17.3657	19.1034	22.7047	18.0413	22.9766		25.2318	25.2833	22.1587		24.6873	22.936	18.4448	24.4731
ENSMUSG00000001844.10	11.8555	13.1959	13.911	14.1502		13.8557	12.3141	12.0351	14.4003		10.69	14.2457	13.3446	11.9057	18.3369		19.2363	15.5729	13.5318		14.383	13.6998	14.3775	15.5685
ENSMUSG00000001847.14	60.778	64.8729	60.5063	60.294		62.7583	65.4484	57.7873	62.8213		51.7993	56.5781	60.9722	54.906	74.9893		74.7429	54.0643	56.2079		60.4033	62.0511	61.7394	67.8134
ENSMUSG00000001855.15	4.01715	4.55135	3.8701	4.21324		7.25806	4.35596	3.31314	4.5931		2.45133	3.38068	3.75776	3.80092	3.77365		5.88314	12.1552	8.28749		3.18998	5.66845	4.04303	6.14006
ENSMUSG00000001864.13	60.6664	105.903	66.7943	109.415		91.1547	72.4951	59.9031	96.9939		70.0454	80.2427	95.7628	71.3524	107.491		108.131	58.4725	62.5479		102.736	83.0318	81.7923	102.043
ENSMUSG00000001870.15	2.58161	3.13738	2.07608	3.45215		4.10149	4.83428	3.47511	3.97782		1.95498	1.91761	2.19948	2.0508	2.70843		2.79032	2.80573	3.59154		2.34925	2.39519	2.64797	2.86099
ENSMUSG00000001891.16	70.3281	82.3142	77.3757	65.4537		76.8241	69.3052	57.8395	84.7548		64.7573	69.7098	74.5247	66.171	91.3319		124.001	81.9203	55.8314		91.8929	66.2296	65.7231	116.208
ENSMUSG00000001901.15	0	0	0	0		0	0	0	0		0	0	0	0	0		0	0	0		0.014784	0	0	0
ENSMUSG00000001909.16	15.6375	15.4007	16.2863	15.4479		17.1193	17.4051	14.3031	16.6928		14.885	13.8723	14.3239	12.3508	22.4201		19.7407	28.9904	14.1999		13.8201	15.0465	14.7554	15.8533
ENSMUSG00000001910.4	12.7808	14.2322	13.8688	13.0429		12.3689	14.2376	12.6793	14.0607		11.5224	11.2238	13.0897	12.7833	15.0159		15.4329	7.79605	11.5485		13.8637	14.6684	13.5072	15.9322
ENSMUSG00000001911.16	4.18562	5.21085	4.18558	5.61023		4.82594	4.17157	3.7392	5.52546		3.06522	4.04802	4.5692	3.47018	4.4149		4.92623	4.19744	4.1194		4.16835	4.23257	4.02494	4.64064
ENSMUSG00000001918.17	4.96447	9.21739	3.79514	7.351		12.7011	5.80774	4.53131	11.2033		5.08976	3.73449	6.50954	3.3015	6.45896		11.5562	16.5069	8.5209		7.20457	8.12936	5.93296	9.54171
ENSMUSG00000001924.15	38.2126	41.886	43.4223	43.848		44.0864	44.3855	38.331	49.2922		38.4227	38.6732	43.7344	37.8875	51.9391		50.8806	37.3243	44.0723		49.4	46.8391	42.8768	53.6792
ENSMUSG00000001930.17	0.262374	0.394493	0.202549	0.408399		0.602518	0.567606	0.58497	0.403867		0.36928	0.364372	0.397428	0.486272	0.503227		0.378276	0.566063	0.410389		0.714727	0.455605	0.343481	0.591421
ENSMUSG00000001942.8	6.46765	6.849	7.76334	8.2616		7.9303	7.30019	7.00051	7.43829		5.64459	6.7569	6.73767	5.91607	9.19814		7.78391	6.1334	6.21647		8.25661	8.38357	7.19147	8.75515
ENSMUSG00000001943.8	1.08161	1.35363	0.532828	1.62139		2.59292	1.45733	1.5083	1.12839		0.857539	0.551348	2.44463	0.74309	0.796796		1.36255	2.6919	2.85439		0.917433	0.949652	0.603117	0.642995
ENSMUSG00000001946.14	9.04982	14.2493	6.66846	11.5683		13.8098	11.7761	9.76338	10.8514		11.0916	7.48727	9.9883	6.45545	8.84293		11.9737	6.42646	7.15887		9.20064	9.74281	9.20606	9.88733
ENSMUSG00000001948.10	3.50894	3.98226	5.78711	4.97173		4.52288	5.74576	4.86558	4.62098		3.02873	3.80876	4.92756	3.41295	6.55467		6.12793	5.75825	4.78047		4.91221	5.18159	3.90451	6.38884
ENSMUSG00000001962.8	12.6429	12.5273	16.5316	14.899		15.9867	14.6204	14.2186	14.6455		11.1106	11.2986	11.1451	13.5035	15.4759		13.9327	9.51136	10.2578		14.2701	11.9052	13.4087	14.4062
ENSMUSG00000001964.14	9.52092	11.0096	9.68884	9.32902		9.73312	10.1423	8.39927	16.3924		8.50895	8.43307	8.73156	8.07846	12.1887		15.0107	9.61301	8.3785		10.1985	8.6856	9.11008	12.367
ENSMUSG00000001983.7	17.5621	14.3593	18.7661	16.1322		14.738	18.1814	15.5299	17.3802		14.945	17.2109	16.6437	18.2382	20.8987		19.341	9.71126	11.91		17.2524	16.5292	19.0507	18.8954
ENSMUSG00000001986.16	1.26614	2.00308	2.05909	1.278		1.55866	2.72797	2.64819	2.91387		1.70534	2.95774	1.90097	2.28613	3.30327		2.55057	4.55013	9.57653		1.90904	2.87835	2.74306	2.26646
ENSMUSG00000001995.9	2.31307	4.47095	2.17371	3.31218		3.69263	2.23094	1.97755	3.35996		2.05119	2.57197	3.7873	3.08149	4.74315		4.70793	3.61414	3.43016		3.92526	3.95764	3.14306	4.58689
ENSMUSG00000001998.15	2.8831	2.39135	3.31277	3.42543		2.55668	2.60523	3.14145	2.71523		2.99687	2.74922	2.17891	2.54408	2.7278		3.08689	5.71142	7.22312		2.45305	3.44947	2.74023	3.21711
ENSMUSG00000001999.15	44.4856	46.4722	58.6583	48.167		48.2257	48.1484	49.2553	45.9622		47.5393	48.0406	43.5868	46.8536	65.1275		64.0197	37.0773	37.832		62.7632	54.5891	48.7479	61.4416
ENSMUSG00000002006.12	0.16344	0.24016	0.303923	0.452078		0.317653	0.279943	0.195657	0.277998		0.130438	0.171166	0.246725	0.202599	0.254185		0.2616	0.266455	0.298897		0.360651	0.296239	0.112322	0.329136
ENSMUSG00000002007.5	0.060545	0.149231	0.155346	0.268182		0.180091	0.05766	0.069075	0.169076		0.143924	0.074852	0.203009	0.199608	0.131851		0.135897	0.11605	0.222529		0.129411	0.082806	0.108989	0.081924
ENSMUSG00000002010.17	136.317	130.066	136.568	125.613		124.88	138.532	120.812	122.471		118.951	123.693	130.533	120.461	167.841		160.514	98.0604	102.69		147.091	124.543	122.876	154.205
ENSMUSG00000002012.13	0.164227	0.109874	0.168376	0.281563		0.133762	0.321129	0.079956	0.178983		0.145009	0.115549	0.35414	0.248963	0.303296		0.144151	0.123241	0.285873		0.32445	0.283112	0.105518	0.439233
ENSMUSG00000002014.12	51.9445	58.4551	65.632	64.9428		59.2083	60.4487	67.4099	76.6223		56.1523	60.0847	66.7432	59.601	78.7269		96.3454	48.8234	43.1234		74.6661	79.5534	61.3721	77.3979
ENSMUSG00000002015.5	72.7829	66.8788	75.5347	66.9585		64.9758	75.8202	65.908	71.733		65.7395	68.0316	59.2655	59.4453	80.4333		77.6235	44.2541	49.0009		70.3601	66.7901	63.998	72.5234
ENSMUSG00000002017.9	7.65874	6.34315	6.99057	7.5087		6.29036	8.09966	6.86989	8.17822		6.37158	6.38845	5.64864	6.07046	7.90422		7.36222	8.45936	9.98777		5.02951	5.10202	7.11986	7.06407
ENSMUSG00000002028.13	3.71447	1.5197	2.01588	3.94417		3.36733	2.95619	1.61651	3.05156		1.66055	2.18877	2.68574	1.81015	1.60121		3.88024	7.97339	8.23339		2.34392	2.01911	1.78868	3.39128
ENSMUSG00000002031.12	27.5944	24.4099	17.1295	20.5885		47.9452	35.1609	34.5235	18.6185		20.0505	20.1439	24.1385	23.3579	47.5589		48.3265	54.35	36.6972		47.1579	26.2367	32.0568	46.4631
ENSMUSG00000002032.17	12.7314	8.91876	17.4226	13.9485		7.71263	13.911	13.6489	13.0562		8.87795	11.3405	9.36475	10.9092	13.7637		10.1868	8.8114	18.3828		14.5876	14.8567	10.1086	12.7625
ENSMUSG00000002033.14	0.085313	0.410473	0.433124	0.434917		0.183959	0.312544	0.205695	0.205585		0.041249	0.328407	0.054936	0.125196	0.231609		0.088962	0.048953	0.18235		0.091105	0	0.303917	0.096828
ENSMUSG00000002043.17	19.2428	19.7553	22.9023	23.8012		19.9778	24.6245	23.5379	21.8491		25.8554	26.4615	26.6491	26.1424	28.0129		27.1945	14.6473	12.7474		31.1452	32.363	18.8798	26.27
ENSMUSG00000002052.6	8.64837	9.12164	8.77775	8.86959		9.46249	8.90847	8.12505	10.8139		7.7934	7.13571	7.33404	7.18566	9.56028		9.75886	11.4569	12.2195		7.99019	8.78394	7.99812	9.89288
ENSMUSG00000002055.9	0.216768	0.500835	0.140416	1.19705		1.54928	1.32258	0.559063	1.00283		0.523856	0.756656	1.29256	0.713562	0.547273		0.495453	0.166375	0.883184		1.32537	2.14919	2.26757	1.36098
ENSMUSG00000002058.13	1.96073	1.6427	1.34422	2.1141		1.43367	2.20357	1.52963	2.27313		1.17561	2.07146	2.02393	1.39354	2.3839		2.16406	0.831511	1.15236		2.72246	2.82446	1.76172	2.6418
ENSMUSG00000002059.18	24.9132	23.6345	27.7516	23.0918		20.649	20.9623	22.6331	22.9955		22.3964	23.4725	26.1289	24.7704	39.0852		33.6656	23.4032	21.5653		31.1435	30.6653	26.35	29.0323
ENSMUSG00000002064.10	25.9195	27.4744	26.4036	24.1418		30.7054	26.3563	23.4659	27.8485		23.5548	23.268	22.4075	22.4553	29.7787		28.8287	18.0107	17.7837		27.2276	25.7327	23.8835	27.3627
ENSMUSG00000002068.16	0.229461	0.407689	0.081261	0.122248		0.099708	0.079926	0.319052	0.111057		0.096547	0.22998	0.272776	0.069894	0.234911		0.041749	0.091919	0.077589		0.341529	0.901454	0.118409	0.136286
ENSMUSG00000002076.11	3.92272	3.36444	7.63648	4.60461		4.44946	5.10031	5.08364	5.30685		5.41315	3.28873	1.91612	3.54781	1.57966		2.65032	0.527955	2.21862		2.60397	3.18792	5.49937	2.0095
ENSMUSG00000002083.13	0.222228	0.796432	0.542393	0.453371		0.488101	0.803045	0.407797	0.770432		1.07424	0.534978	0.904795	0.796917	1.20238		0.325089	0.485674	0.55175		0.688696	0.569847	0.926075	0.884374
ENSMUSG00000002100.15	0	0	0	0.018857		0.009228	0.027765	0.008933	0.020522		0	0.009629	0.017522	0.02428	0.020149		0.009668	0.021134	0		0	0.056887	0	0
ENSMUSG00000002102.15	88.2661	88.1879	96.5494	88.454		85.5608	87.8017	82.1673	96.1863		82.8364	83.9008	88.9735	84.7336	105.824		110.274	60.1622	63.8158		99.354	91.0218	87.2317	96.2201
ENSMUSG00000002103.15	9.81551	8.2559	9.49149	8.91348		10.1392	7.86571	8.54394	9.88689		7.56937	8.57675	7.779	8.22428	10.1402		9.03346	12.0343	12.803		8.46425	7.90899	8.51803	9.73222
ENSMUSG00000002104.11	0.762767	0.986852	0.674374	1.43058		1.26091	0.881642	1.03113	1.722		0.606924	0.718421	1.38144	0.786986	1.85372		1.95079	0.968876	0.876939		1.25644	1.07405	1.37614	1.6098
ENSMUSG00000002105.15	9.07443	12.0742	7.51241	10.7008		11.8261	12.1455	10.4087	11.0978		7.60193	6.90458	10.5942	8.14502	11.5109		11.6829	14.8329	13.8044		11.266	11.7994	8.97701	10.3203
ENSMUSG00000002107.18	0.840145	1.70565	0.868156	2.34123		1.34794	1.31809	1.32343	1.89785		0.616126	0.555088	1.26793	0.597029	1.15038		1.0821	2.09718	2.05863		0.988406	1.1781	1.0594	1.2584
ENSMUSG00000002108.10	17.1557	18.7439	21.6588	18.7		18.773	17.6811	19.675	17.9302		17.7637	19.9751	16.6061	17.7826	18.3782		17.325	7.06308	10.9746		19.5658	17.2079	20.2385	18.1742
ENSMUSG00000002109.14	1.77203	1.62121	1.33617	2.20896		2.09542	2.60673	1.5016	2.34911		1.50088	1.43667	2.18339	1.72543	3.06038		3.92754	5.4746	3.3134		2.09989	2.00569	1.60228	2.20217
ENSMUSG00000002111.8	0.838793	0.669034	1.15444	0.993975		1.53762	1.64967	1.55774	0.888794		0.724048	0.812355	0.863432	0.345316	0.472449		0.474064	0.456953	0.409929		0.896008	0.876865	0.790431	0.991005
ENSMUSG00000002129.11	5.28758	4.21658	5.51833	5.85793		5.772	6.17733	4.81554	6.11723		3.51186	3.72968	4.34434	4.36817	5.85438		5.43932	5.46487	7.22022		4.38468	4.19145	4.37009	6.49105
ENSMUSG00000002147.18	17.5575	15.787	15.9763	16.4735		16.0757	15.9247	15.3647	15.7527		14.2175	15.2231	13.6686	12.7898	18.5667		15.0871	13.3402	16.1731		14.8613	17.1525	16.6473	15.983
ENSMUSG00000002204.9	787.381	1626.18	878.588	1748.44		1943.62	1224.55	1025.28	1624.17		727.774	437.516	711.469	464.468	626.815		994.44	288.523	532.983		596.706	526.66	572.797	535.412
ENSMUSG00000002205.16	18.8001	16.6751	20.2706	18.2544		15.6144	19.3302	18.0795	19.4334		16.895	18.3297	19.2078	16.819	24.0562		19.8369	12.762	15.3371		20.1526	17.7798	17.0402	20.6729
ENSMUSG00000002210.11	3.51002	3.43052	3.20736	3.20879		4.9875	4.64473	2.69103	5.3228		3.58122	2.40263	3.36039	3.19068	6.13165		6.45983	6.02295	4.15057		5.23742	3.15183	3.80136	5.50462
ENSMUSG00000002221.11	5.29686	6.95176	6.12239	4.99573		6.38157	8.34052	7.72467	6.52104		4.1261	8.13201	8.00229	7.043	6.76864		8.52842	9.84791	9.72382		6.54252	6.64361	5.74024	8.46472
ENSMUSG00000002222.14	21.7023	19.7444	21.534	22.3356		23.2876	22.2794	20.001	21.3284		19.0765	21.5545	20.6033	20.5	26.2517		25.2161	24.569	25.1933		22.2453	21.3347	20.3402	26.798
ENSMUSG00000002227.15	2.71079	2.66219	4.35129	4.09964		3.92224	3.51098	4.14747	4.56734		3.16344	3.4653	3.86909	3.42828	4.24262		4.27222	6.88344	5.91566		5.38093	5.08771	4.28947	5.01079
ENSMUSG00000002228.7	0.447433	0.572139	1.0029	0.733808		0.575418	0.612299	1.08573	0.340612		0.70579	0.443639	0.24524	1.12312	0.256313		0.945336	0.379167	0.335372		0.377465	0.627988	0.534919	0.348045
ENSMUSG00000002233.13	38.5959	29.7971	36.7127	22.898		22.2735	29.0994	30.8291	25.928		44.3765	34.4891	27.5716	40.3908	45.3083		36.8563	16.4609	22.1355		36.3641	40.12	42.7039	29.8942
ENSMUSG00000002249.20	1.55751	2.30191	1.98796	2.46287		2.38758	2.72488	2.339	2.39655		1.78755	2.49916	2.43928	1.95259	2.87733		2.88901	4.46281	4.88451		2.03625	3.13275	2.32652	3.25171
ENSMUSG00000002250.15	2.84157	1.97682	1.60236	2.37133		2.54992	2.84568	3.16861	2.54184		1.29788	1.02408	2.50981	2.27645	1.40168		2.86038	1.69491	2.4774		1.23643	1.3359	3.39276	2.5449
ENSMUSG00000002257.7	0.590112	1.24461	0.618001	1.82066		1.26789	0.920531	0.871966	1.19626		1.06121	1.23788	1.03585	0.653107	0.869628		1.37897	1.09863	1.12627		1.82086	1.40967	1.01189	1.06612
ENSMUSG00000002265.16	1.93785	4.09083	1.8762	2.06354		4.79322	2.42153	1.67153	2.80844		2.77615	2.23504	1.93863	2.21285	2.37302		3.50988	13.2226	4.76476		2.66347	2.70666	2.11976	3.18435
ENSMUSG00000002266.17	0.1267	0.408951	0.219717	0.256164		0.916952	0.541489	0.070727	0.483603		0.414507	0.471	0.19163	0.555964	0.553452		1.03001	5.01114	1.31585		0.863993	0.342974	0.183014	0.469183
ENSMUSG00000002274.12	6.81413	11.5003	5.55493	11.1569		9.82054	6.62551	5.57862	11.661		6.50712	8.04444	11.9902	6.87413	13.0404		17.5864	5.11633	7.01909		13.443	13.2482	8.76962	14.5512
ENSMUSG00000002279.18	11.8769	12.4671	12.5701	13.5087		12.1212	12.4769	12.1266	15.9623		11.2297	13.0542	12.3568	12.2261	18.95		15.7749	10.6905	10.705		15.4354	14.2257	11.9817	14.2777
ENSMUSG00000002280.10	13.9716	13.6931	14.6255	15.9748		14.6877	15.6031	13.7835	16.6851		12.0713	14.8398	15.286	12.4366	18.7654		17.1203	10.6945	12.371		16.9279	15.0012	14.7617	16.3117
ENSMUSG00000002289.15	5.22625	73.3992	6.02938	1.43665		11.704	7.81997	5.49209	2.9585		150.716	28.5357	5.16135	15.0159	18.5586		2.50914	11.5405	3.60771		25.0349	50.8755	4.21191	12.6837
ENSMUSG00000002297.16	0.714639	1.25886	0.835491	0.951972		1.05535	0.77226	0.838271	0.835629		0.793849	0.777416	0.749271	0.887141	0.984457		0.893611	1.05574	1.0958		1.12207	1.54306	1.05954	1.30716
ENSMUSG00000002307.15	5.90499	6.32845	5.13241	6.05893		7.57002	6.90613	5.67105	6.4692		4.64923	5.32105	6.0943	5.54666	7.2135		9.81347	5.91923	6.1166		6.50676	6.85064	6.07391	6.97163
ENSMUSG00000002308.15	14.691	18.2004	15.9761	16.3255		17.8596	13.6123	13.6805	19.5424		11.9679	13.0758	14.8184	10.2383	20.4256		20.3295	10.979	11.0495		17.4975	15.3037	15.894	16.0041
ENSMUSG00000002319.16	10.4689	9.32432	9.90685	10.9685		9.27484	9.77393	14.157	12.0773		8.91405	9.90808	11.1196	8.71214	15.193		8.35368	13.1691	18.0115		13.4637	10.7873	11.906	13.8411
ENSMUSG00000002320.15	35.6742	32.1963	39.0347	30.2363		31.3517	36.4774	34.5515	37.5851		30.2118	29.8086	30.7424	29.3488	36.775		39.4751	22.2801	29.111		33.2624	31.7352	38.1022	32.018
ENSMUSG00000002324.8	0.018155	0.126562	0.166216	0.240769		0.253779	0.456945	0.035078	0.262398		0.035102	0.076022	0.103183	0.23829	0.276821		0.535998	0.104461	0.426349		0.194036	0.204859	0.484452	0.707895
ENSMUSG00000002326.6	7.13103	8.34901	8.26294	8.23499		7.0919	9.18009	6.60358	8.1481		6.56164	7.42269	8.11327	7.6768	9.28668		9.07857	6.66599	7.66971		9.37616	8.59674	9.38574	8.49997
ENSMUSG00000002329.7	15.319	12.599	16.8874	13.834		10.998	16.9202	18.2922	14.1047		14.8527	17.1301	16.4014	17.0955	18.425		18.2389	10.3214	14.6666		16.3422	14.1969	17.6925	15.9115
ENSMUSG00000002332.16	71.3166	54.8386	88.9559	61.7581		52.7889	72.6739	74.8181	71.8802		71.2054	65.7486	61.1328	66.9407	76.569		72.2662	43.6613	54.1316		67.5851	61.2345	67.876	66.1669
ENSMUSG00000002342.17	13.2317	15.3857	12.8313	14.3797		14.6098	18.6376	12.0668	15.4711		12.1219	12.6737	15.931	10.5195	20.5467		16.7441	16.3142	17.3663		17.1622	13.8823	12.927	17.2782
ENSMUSG00000002343.11	3.42732	3.0984	3.57695	5.25821		4.54885	3.43391	2.25107	4.7326		2.30437	2.40604	3.00818	2.60205	3.55079		3.48764	2.4712	5.02781		3.78605	2.84874	3.77348	3.921
ENSMUSG00000002345.18	17.4576	17.6255	16.3845	19.3199		19.4644	21.4268	14.0515	20.4025		16.0585	21.0734	17.8	14.1215	22.3225		18.0348	13.6547	13.5397		22.535	18.915	16.713	22.0889
ENSMUSG00000002346.16	11.1254	19.3965	15.7223	10.633		17.1789	15.3174	8.27066	11.4421		18.2842	20.748	8.84322	7.67958	12.578		8.51442	13.7077	19.7834		21.3607	22.4057	10.1355	13.9659
ENSMUSG00000002365.10	26.2473	28.2185	26.4021	26.4464		26.3176	29.3079	26.7035	29.323		23.2387	26.4038	29.2842	26.5448	34.8089		36.2786	23.1158	25.8012		28.8673	27.948	28.8951	30.9883
ENSMUSG00000002372.8	9.40988	9.64644	9.51108	9.86392		10.0401	10.942	9.23414	11.5175		8.63831	9.46334	9.78857	8.89163	12.108		14.0985	6.96087	8.9979		10.5136	9.26372	9.16703	10.962
ENSMUSG00000002379.6	15.099	15.2467	17.5762	17.7878		15.6942	17.482	16.266	21.889		16.2443	17.9311	20.2934	16.8693	24.2289		24.9439	10.2468	13.3933		23.9593	21.9389	17.0638	23.5966
ENSMUSG00000002384.2	0	0	0	0		0	0.026456	0.030447	0.079177		0	0	0	0	0		0	0.045875	0.061923		0	0	0	0.045106
ENSMUSG00000002393.14	63.8451	53.31	56.8032	54.6674		54.7631	65.9007	61.5379	62.8224		45.0272	52.8446	60.6447	51.9651	61.6501		69.5004	25.2726	40.4845		55.8845	58.2188	74.2238	59.6184
ENSMUSG00000002395.14	31.513	38.8233	41.8456	41.2363		39.2338	40.2767	40.8567	42.0131		33.4093	36.2013	40.62	37.9855	56.3733		62.4154	47.265	31.301		40.44	39.826	34.8185	41.9364
ENSMUSG00000002396.8	8.89085	10.6792	12.5398	8.53293		9.68068	16.9737	7.71218	8.4039		8.55094	12.8221	12.1149	4.98871	10.2006		6.56608	7.16613	9.44121		12.5896	7.19143	9.94624	13.726
ENSMUSG00000002409.18	3.38505	4.53175	4.1853	3.32344		3.84571	5.17194	4.09877	2.70181		4.13996	4.29172	4.99352	4.13192	5.33284		4.38408	4.0809	5.79152		4.12552	4.19333	4.44309	4.69888
ENSMUSG00000002413.15	6.77586	6.33317	7.39788	6.06423		5.36492	9.22165	6.84426	6.23961		7.18067	5.79945	4.85057	6.20143	6.48423		6.20902	12.7204	10.0229		5.53757	6.25205	7.21259	6.6632
ENSMUSG00000002416.13	131.024	138.91	151.608	139.636		130.158	134.256	143.091	167.695		138.257	160.632	165.693	139.075	194.104		178.036	80.974	84.2384		190.068	187.306	147.331	186.069
ENSMUSG00000002428.12	6.75352	6.15883	10.011	7.92433		7.02992	8.41963	7.77998	8.45311		6.99492	5.88147	4.48036	5.56121	6.13917		4.72535	7.66032	7.60539		6.85186	6.54373	6.07833	5.80459
ENSMUSG00000002455.14	15.0578	13.9624	13.7031	14.4668		14.986	15.3409	13.5038	16.0744		12.1149	12.2645	13.4111	11.9333	18.2403		18.6277	16.9538	14.7314		15.3582	15.383	12.699	16.1591
ENSMUSG00000002458.13	0.832477	1.12525	0.98516	1.40876		1.31281	1.32865	2.2212	1.58767		0.431067	1.53147	1.62672	1.04178	0.786449		1.39966	1.2766	0.857229		0.988753	1.19711	0.831795	0.90981
ENSMUSG00000002475.15	41.0647	32.3943	46.7627	29.8538		28.7628	35.432	32.7453	25.9619		34.3647	30.0568	27.415	27.0315	35.7166		32.5169	13.2427	19.4278		32.0807	28.6754	27.8115	33.5063
ENSMUSG00000002477.4	15.2348	15.0132	16.9479	18.1323		14.3244	14.7371	15.6773	19.0293		12.5127	13.7624	15.6041	14.1311	16.5194		20.0074	13.3468	10.7643		15.5103	15.1119	14.7716	17.9473
ENSMUSG00000002486.15	1.19482	1.26156	0.703044	2.02549		1.88812	2.00874	1.81784	1.73757		1.57609	1.77137	2.26348	1.22588	2.65359		2.627	3.14447	3.59001		2.07844	2.12588	1.50111	2.14016
ENSMUSG00000002489.16	0.543535	1.64503	0.698235	1.18577		1.43578	1.24429	0.949762	1.3428		0.409296	0.635888	1.74833	1.13617	1.18608		1.32564	1.92177	3.24853		1.03248	0.697757	1.4815	1.717
ENSMUSG00000002496.10	11.6529	13.7155	10.6819	13.4332		13.0425	14.6421	12.9057	13.7869		11.2671	13.7177	13.5132	10.1665	16.1471		15.0922	16.8561	23.1152		15.028	13.3411	12.7385	15.759
ENSMUSG00000002500.15	0.49855	0.120448	0.599428	0.472262		0.125883	0.42083	0.162671	0.134839		0.326199	0.31475	0	0.147202	0.228961		0.175888	0.069574	0.218177		0.04503	0.153465	0.209083	0.04786
ENSMUSG00000002504.14	12.0302	18.6626	14.4739	21.5131		23.5336	16.0795	14.1792	19.5764		10.6218	13.089	14.3308	12.196	19.0895		20.3066	11.0462	11.5886		17.1997	18.125	12.0933	17.0356
ENSMUSG00000002524.17	33.3949	36.4055	32.9201	35.8916		35.8852	38.7878	33.8549	40.0875		30.8959	34.3984	34.0795	31.2319	44.064		39.5759	27.6764	31.0909		39.3195	33.7858	36.8272	39.5237
ENSMUSG00000002546.16	12.6439	14.3293	9.74973	13.672		12.9167	14.0508	10.2683	15.233		11.9536	12.2663	13.2257	11.5637	16.0165		16.2985	16.0279	13.5939		14.4149	14.4326	11.831	14.0716
ENSMUSG00000002550.16	36.8856	32.9649	35.5254	40.6109		29.9195	34.8871	34.8922	41.8998		37.1894	39.0243	37.6739	41.2039	46.2021		51.1568	32.6502	32.2514		46.8439	50.2607	38.1149	45.9473
ENSMUSG00000002565.16	6.02233	9.32052	5.31343	12.8638		14.491	13.1932	10.067	15.0275		5.2603	4.84326	12.0462	6.54816	11.0841		17.8597	10.1769	10.3906		10.3432	10.2646	10.9429	12.9529
ENSMUSG00000002578.17	0.373825	0.102691	0.336314	0.12599		0.17215	0.301875	0.156502	0.212067		0.247969	0.309046	0.570414	0.265788	0.184554		0.319313	0.830157	0.327337		0.551955	0.405369	0.325042	0.166846
ENSMUSG00000002580.7	67.3828	50.1371	79.2036	57.9837		44.0891	71.3549	66.8925	66.7977		58.9189	62.5263	49.4446	59.3898	67.6936		55.6837	25.095	37.5767		61.9251	60.4167	66.2076	59.4823
ENSMUSG00000002588.13	0.223453	0	0.027627	0.354221		0	0.11126	0.026238	0.17945		0	0	0.0539	0	0.185799		0	0.091885	0		0.058074	0.195099	0.18779	0.999745
ENSMUSG00000002602.16	3.86487	7.78622	4.19577	8.0321		7.66539	7.76134	6.8126	12.5138		5.76999	6.27427	5.86296	5.81847	7.20878		9.9697	9.05673	6.19108		7.12093	7.72541	5.65687	6.59808
ENSMUSG00000002603.15	2.70361	1.3926	1.60175	1.70726		1.7295	2.27446	1.55316	3.74116		0.928529	1.13617	0.976072	1.12156	1.52827		1.49766	1.62535	1.87		1.85775	1.75386	1.13803	1.37041
ENSMUSG00000002608.8	3.82645	6.079	3.60613	3.79324		4.67153	5.62072	3.93234	4.85042		3.99388	4.23532	3.86465	4.51353	4.18198		5.78209	5.25684	7.56978		4.45226	3.55663	3.82759	4.23851
ENSMUSG00000002617.14	0.856147	1.22936	1.24112	1.97737		1.53265	1.92101	1.34214	1.51235		1.23424	1.75125	2.0131	1.59852	1.59242		2.06252	3.32002	2.72704		1.1621	1.68709	1.8057	2.39401
ENSMUSG00000002625.9	7.38802	8.92391	5.2703	7.77164		11.5342	7.92936	6.3213	8.64188		6.45603	5.00191	6.97846	5.35589	8.65151		10.3897	14.2198	13.5678		7.3422	6.53525	5.29062	7.85697
ENSMUSG00000002635.11	11.6181	8.95355	8.33211	9.54729		9.51649	10.3345	8.87149	9.15723		7.82031	9.90514	10.3481	8.62604	15.6752		13.9054	7.57868	10.1145		10.9769	10.7799	10.7204	10.579
ENSMUSG00000002658.9	11.0494	11.2099	11.8357	12.6674		11.9029	12.6316	10.5109	16.9169		9.88368	9.78515	11.757	10.0551	12.5916		15.4412	11.5943	9.72024		12.337	11.8656	11.402	11.7834
ENSMUSG00000002660.7	34.4016	32.0046	39.2708	33.5044		32.2645	37.5893	32.3138	36.6131		31.0874	34.6261	35.6541	34.2215	45.9085		45.8019	25.4664	23.2355		37.9099	35.7779	37.3187	38.3531
ENSMUSG00000002661.14	15.6885	13.3264	14.9743	18.8452		14.1204	16.0921	14.422	17.0228		12.4817	13.4321	20.89	15.085	19.7635		19.0863	9.3391	13.7363		16.9338	13.5164	16.3064	20.5882
ENSMUSG00000002664.2	0.117758	0.116223	0	0		0	0	0	0		0	0	0	0	0.126763		0	0	0		0	0	0	0
ENSMUSG00000002668.7	0.108969	0.186083	0.158391	0.111172		0.24871	0.14023	0.24067	0.121109		0.030098	0.097791	0.059	0.068127	0.102099		0.130215	0.071678	0.201618		0.199672	0.111791	0.138513	0.106263
ENSMUSG00000002679.14	7.12405	8.94861	7.38193	8.14421		8.37706	7.78398	7.66913	9.45248		7.52067	7.73353	9.29145	7.97702	9.48614		10.0704	10.1374	8.55578		8.63861	7.47093	8.33668	9.21768
ENSMUSG00000002688.8	1.42986	2.6719	1.24138	2.20986		2.80347	1.61093	1.27033	2.23032		0.904534	1.86073	1.63459	1.13252	1.66189		1.95776	2.1797	1.94767		1.51738	1.74757	1.20655	2.03434
ENSMUSG00000002699.13	0.242474	0.301984	0.151608	0.511866		0.275319	0.55866	0.697952	0.199024		0.17511	0.354775	0.019986	0.204713	0.091927		0.129225	0.270954	0.252827		0.220205	0.354666	0.247421	0.183582
ENSMUSG00000002718.14	11.1046	13.0075	12.8562	15.0784		13.0125	13.0538	12.1615	15.109		10.02	10.5112	12.3688	11.5331	14.3585		13.5095	13.4226	17.0506		13.108	13.262	11.9068	15.1726
ENSMUSG00000002728.14	30.436	30.6886	31.0863	34.8661		32.6081	29.9706	28.3524	39.0216		26.589	28.5254	29.6182	28.6406	38.0892		37.9923	28.886	20.7186		30.3455	30.0388	29.5512	33.3768
ENSMUSG00000002731.6	7.00446	8.59694	7.70972	10.4164		10.1001	8.65088	6.2901	10.5331		5.76839	6.74773	8.9513	6.32715	9.43776		11.0326	8.45716	6.71175		8.42963	9.42403	5.51757	10.0626
ENSMUSG00000002732.14	1.22101	3.00003	1.92305	2.362		2.41572	1.55732	1.66061	2.91533		1.79255	1.92092	1.76378	2.09072	2.40373		2.66961	3.22514	1.85216		3.17469	2.40708	1.63487	1.85788
ENSMUSG00000002733.8	10.7422	13.0664	12.272	13.6435		13.6809	11.6186	10.5782	13.8869		10.6666	10.9226	10.6256	10.865	12.2698		12.8962	9.33056	9.84008		11.4656	12.1407	10.5658	13.1066
ENSMUSG00000002741.9	23.4022	22.7745	23.3437	23.7061		19.5993	22.7876	21.651	26.8206		22.9383	22.7094	22.0165	23.0279	29.2275		28.162	14.1134	21.2134		25.6911	22.3924	23.4273	25.7547
ENSMUSG00000002748.7	10.47	8.70853	11.0098	12.5492		12.2486	11.1404	9.64518	14.481		7.93267	8.4728	7.13461	7.54005	10.6268		11.8161	17.721	18.221		11.3557	12.0211	8.61457	10.7946
ENSMUSG00000002763.16	14.8185	14.3784	12.6496	17.0138		15.8002	15.2983	11.1772	14.9147		12.5396	13.7558	14.2059	10.5242	16.9538		13.6552	8.69181	9.42791		15.552	16.5217	13.5649	12.8553
ENSMUSG00000002767.13	44.6604	42.2275	52.5241	43.507		39.8598	46.9742	47.2954	46.9337		51.5439	49.2863	50.0029	47.347	66.9483		64.9969	28.1101	37.7953		54.0079	53.2012	53.1105	60.2385
ENSMUSG00000002768.7	38.7371	37.2124	42.0469	40.5899		34.8568	43.1473	39.5744	46.8482		36.3635	41.7889	41.7226	35.8343	49.4707		49.3777	24.3408	25.1459		47.9446	38.3656	44.6057	42.1406
ENSMUSG00000002769.8	23.4595	15.5813	23.1196	21.6595		20.023	19.1171	20.5597	19.9844		17.5208	19.1168	20.8036	15.1879	29.0373		44.9505	13.7855	19.3964		16.8767	9.20047	18.0296	20.5642
ENSMUSG00000002771.12	0.014443	0.020832	0.014705	0.029477		0.05049	0.028939	0.027929	0.040086		0.026932	0.075598	0.026423	0.031634	0.039379		0.068016	0.056181	0.046281		0.061748	0.00741	0.028591	0.024667
ENSMUSG00000002778.14	47.5512	46.37	49.8097	46.594		46.9362	52.4276	50.1361	48.5693		40.0515	42.8282	41.826	37.9321	51.529		55.2769	34.2748	34.6761		48.6724	48.6874	41.7093	49.7408
ENSMUSG00000002781.19	16.6296	17.5845	19.5606	19.4907		20.071	20.9062	16.6065	20.9853		16.2209	21.9753	21.5141	15.5967	24.8716		25.1063	14.4489	15.3869		28.6731	19.9636	22.5117	25.2303
ENSMUSG00000002797.9	30.426	8.84768	27.9665	18.672		9.88425	33.7181	31.5	7.73742		12.2627	13.8818	11.4415	19.0042	11.2999		7.03031	3.68464	8.05862		8.22714	7.34236	23.9837	11.0565
ENSMUSG00000002799.6	2.25261	2.05126	1.03889	1.3616		1.82919	1.40847	1.7433	1.6954		0.783734	0.653104	1.19271	1.5756	1.79736		1.71214	0.661356	1.64563		1.09323	2.07877	0.980795	1.22804
ENSMUSG00000002803.14	6.43798	7.77939	5.79684	7.15288		7.71078	7.87058	6.57982	6.1207		5.25582	6.82963	7.5526	6.26842	9.67885		11.3682	7.67526	8.56468		6.6586	6.69865	6.35096	12.1618
ENSMUSG00000002804.4	12.4912	15.2605	14.241	13.2213		12.9301	15.0176	11.9803	17.1945		13.6717	16.579	17.6495	13.0225	21.2563		17.1201	9.46464	11.3097		18.1425	15.301	13.0384	19.8541
ENSMUSG00000002808.7	5.13677	2.97349	3.83474	4.03381		3.03086	5.45745	4.06486	4.51357		5.06894	5.70962	4.2042	4.46491	7.86628		3.34778	1.97408	3.63647		5.9717	5.59468	4.64909	7.58263
ENSMUSG00000002812.4	14.9477	16.0391	15.4312	18.0864		16.0257	16.7473	14.9216	18.4386		13.7746	14.8153	16.2812	12.699	20.9787		19.8106	17.5165	15.5506		16.8791	16.9376	15.6784	19.7598
ENSMUSG00000002814.15	1.43785	2.08725	1.37908	2.3216		1.76906	1.55189	1.94491	1.66399		2.03718	2.2887	2.67515	2.06964	2.43911		3.07286	2.24637	2.50444		2.09949	2.40471	2.02908	2.47622
ENSMUSG00000002820.6	20.2708	16.6792	20.887	23.5143		19.9814	20.7817	20.9958	25.251		18.2287	22.4386	19.4051	19.3663	26.5072		27.294	13.3778	18.6645		22.3616	23.909	18.9086	24.9637
ENSMUSG00000002825.8	2.9955	1.81643	1.79388	3.64322		3.28342	2.60804	2.23933	2.08069		2.08236	3.0587	2.51079	2.06983	2.95589		3.996	4.16415	3.44029		2.22426	2.63734	2.72548	2.57564
ENSMUSG00000002831.13	0.46589	0.778498	0.287289	1.09812		0.760255	0.624547	0.444114	1.12154		0.723089	0.446745	1.2882	0.454176	0.865802		2.22458	1.78412	0.918236		1.15063	0.828214	0.422106	1.26265
ENSMUSG00000002833.11	8.01262	9.85243	8.80054	10.8235		10.6034	10.7249	10.8235	9.47289		8.579	9.919	8.79894	8.98169	10.7176		11.6957	11.8674	13.5267		10.1224	9.80924	9.40162	11.3703
ENSMUSG00000002835.8	0.398278	0.802201	0.320609	0.535673		0.66412	0.646841	0.529992	0.738715		0.586706	0.830778	0.873659	0.725346	1.06134		0.96409	0.644926	0.498737		1.32601	2.10678	0.605463	1.22157
ENSMUSG00000002844.9	2.2691	2.98561	2.18265	3.16418		3.59843	3.10083	2.62357	3.48284		1.92176	2.61564	3.29836	2.44917	5.73738		5.11074	2.6223	2.13373		4.04371	4.08622	3.26783	3.72279
ENSMUSG00000002845.14	7.96991	6.36641	6.33621	6.45152		6.34108	6.67845	6.47076	10.6229		3.584	4.47642	4.0315	4.03524	5.56844		6.44933	9.70959	11.5042		3.72329	4.94426	5.01266	5.29772
ENSMUSG00000002846.9	16.464	13.5777	17.9946	16.2626		13.4828	16.8671	16.4119	18.2924		14.1592	15.4741	15.0814	15.3991	17.519		17.6207	9.53985	14.1084		15.431	16.2612	16.6677	17.4114
ENSMUSG00000002847.7	2.9174	8.29092	2.82308	11.689		13.2926	10.6676	5.92898	11.5326		6.20765	2.84175	8.76579	5.0247	7.89507		14.7035	5.78062	4.56467		5.65111	7.10584	7.00983	9.92288
ENSMUSG00000002870.8	2.1842	3.42527	1.7807	3.05524		2.76669	2.97611	2.13281	3.1023		1.75406	2.86013	2.50411	2.22313	3.53301		3.57728	2.91044	2.5465		4.06063	6.04057	2.59011	4.0735
ENSMUSG00000002871.14	9.92545	10.8287	12.5371	16.6587		13.0702	16.3207	12.9282	12.007		10.4815	13.1429	16.519	11.188	16.2615		15.5265	19.5214	20.4068		15.8525	17.047	14.8723	18.2716
ENSMUSG00000002881.14	10.8612	11.2744	11.4297	11.5521		10.5023	11.7891	10.4675	12.6921		8.68783	8.68809	8.16499	8.32473	11.5081		12.3612	7.18914	9.77775		7.87316	10.1734	10.0556	10.2568
ENSMUSG00000002885.14	8.18247	4.88722	10.1666	8.59124		6.52046	10.2275	11.4597	7.24597		10.2788	4.88805	5.24724	8.71126	8.23629		7.34046	6.14494	5.02691		7.52179	6.77601	9.52941	7.06472
ENSMUSG00000002897.5	9.03385	8.96443	7.69372	6.42636		6.40958	9.8344	9.3592	8.01371		5.8955	8.17553	7.24538	7.37311	7.8541		7.50984	4.52073	6.02414		8.35192	7.9679	8.00071	8.25773
ENSMUSG00000002900.16	21.9974	28.3227	19.6498	30.2841		30.9283	24.5906	20.0677	31.8531		18.8952	18.0984	23.745	20.533	31.5704		36.8673	44.7142	47.8382		25.849	25.6538	23.2517	27.3047
ENSMUSG00000002908.17	1.22616	1.10129	1.36206	1.14147		1.27909	0.990371	1.31583	1.80035		1.0903	1.50676	0.997496	1.22594	1.60631		2.21983	0.774234	0.357034		1.68254	2.56162	1.51943	1.18876
ENSMUSG00000002910.11	4.80929	6.50019	2.90625	2.54051		3.79837	3.16273	2.18439	2.41887		19.9598	7.36607	2.59607	2.3358	5.85973		3.13815	4.38897	3.83348		3.19749	2.81037	2.67865	2.19068
ENSMUSG00000002944.15	241.229	65.0862	374.28	50.2417		40.8591	236.723	241.249	39.2642		248.829	149.269	22.7879	129.586	80.2804		27.1065	40.0248	56.2212		16.4434	25.7734	153.97	23.401
ENSMUSG00000002948.19	7.62985	8.85324	8.11369	8.24108		8.38854	8.91576	7.3145	7.41789		6.82484	6.43115	7.51403	7.85017	10.0067		10.6107	13.6859	11.756		8.35194	7.28305	8.14956	7.98089
ENSMUSG00000002949.15	27.7155	23.7635	28.6879	26.4892		23.4938	28.712	25.335	27.9375		25.1748	25.3833	26.8229	24.3628	32.9639		33.127	24.0986	24.0777		29.2342	24.5488	27.9456	28.7736
ENSMUSG00000002957.11	47.5199	44.3742	43.577	49.808		45.7128	46.3497	45.0267	54.1644		40.2322	44.4084	53.7967	50.2925	71.2642		67.6474	34.4201	52.2029		56.7145	58.7215	55.1132	64.8746
ENSMUSG00000002963.17	10.3141	10.7747	13.5715	9.80773		10.2822	13.0081	12.5159	9.73592		10.0255	12.6296	10.7044	9.18507	13.5569		11.7219	8.092	9.40968		11.0325	11.952	10.8988	12.5894
ENSMUSG00000002968.9	12.8603	17.2321	17.0413	14.7232		14.0036	18.3904	15.9088	18.5045		13.1941	15.4215	18.4785	12.3323	19.5991		20.5342	12.9587	17.2799		13.7478	14.7934	14.0776	19.7899
ENSMUSG00000002980.14	14.1132	24.7299	15.2875	25.9704		36.4722	25.7826	15.2623	37.9827		14.6406	12.669	26.0851	15.0626	28.5955		45.6598	28.4271	20.5739		31.7383	29.3423	20.0159	32.7971
ENSMUSG00000002981.10	56.6538	49.8273	69.1442	53.6806		49.0673	64.0183	64.8017	57.3227		55.954	51.3342	50.1596	50.2743	63.8458		59.7503	33.0024	47.2501		52.2722	50.9756	53.2466	61.1164
ENSMUSG00000002983.17	1.45139	1.91138	1.03434	1.62597		1.95731	2.13497	1.9036	2.63357		2.05859	1.36976	1.30326	0.960665	2.04898		1.83136	1.13089	1.37338		1.69143	1.73366	1.6526	1.31542
ENSMUSG00000002984.17	25.1568	24.399	26.7636	29.1814		22.3696	27.1972	26.7578	32.0202		22.132	26.9532	25.884	25.5421	33.1574		32.538	17.9704	21.9431		28.839	27.1029	29.3484	29.6387
ENSMUSG00000002985.16	88.7949	329.57	79.3022	330.022		744.676	132.346	112.073	728.425		46.6352	159.247	361.731	70.0411	594.694		1383.4	1200.4	565.052		420.376	291.453	236.068	381.278
ENSMUSG00000002992.17	0.090288	0.535934	0	0.551784		0.156197	0.389457	0.433971	1.49281		0.075791	0.899779	1.18015	0.156791	0.508332		1.05839	2.2987	1.28198		0.752133	2.72808	0.998718	1.24107
ENSMUSG00000002996.17	23.4283	34.1816	32.8472	27.7484		29.182	30.5108	27.1306	21.9557		37.9659	31.6462	36.4144	32.9171	42.4336		30.3725	34.0729	26.9374		34.4116	26.5214	29.0242	36.78
ENSMUSG00000002997.15	0.981512	1.0914	0.580805	1.04473		1.05337	1.13664	0.79424	3.50666		0.355036	0.167321	0.645542	0.269838	0.669008		0.348217	0.197157	0.404488		0.903692	0.60891	0.929228	0.738242
ENSMUSG00000003031.14	9.95639	11.447	12.3719	14.4959		14.4389	14.8234	12.7918	12.5264		11.1506	11.5207	12.0693	10.1089	15.2012		17.6386	15.3609	13.258		12.1425	12.9353	11.3327	14.3481
ENSMUSG00000003032.8	1.42109	1.79392	1.00324	1.59359		3.20902	1.92504	1.73998	2.8663		1.41089	1.22379	1.38511	1.16576	2.29325		3.05397	1.43342	1.52568		1.6535	1.4974	1.27885	1.52974
ENSMUSG00000003033.15	9.69882	9.29249	9.86581	10.4933		10.2983	11.2141	10.9845	11.7298		8.82024	10.4023	11.1509	9.94592	12.718		14.0113	12.7499	16.2761		11.492	10.2542	9.73218	12.3397
ENSMUSG00000003037.16	45.5199	49.2408	47.5509	43.3311		46.1516	44.0387	42.1826	57.408		36.0221	41.5611	42.1347	43.7548	52.5893		52.6223	33.9264	34.6139		49.1754	45.3402	44.8652	51.1488
ENSMUSG00000003038.15	19.9892	23.4695	27.0513	26.0467		22.5083	20.0891	21.1375	19.1159		30.4667	25.4063	30.1359	29.1005	34.2244		42.8251	38.007	26.2781		38.1944	37.9076	26.8422	36.6247
ENSMUSG00000003039.9	19.1249	21.563	21.2789	22.8566		22.0276	22.6599	19.7922	19.4881		20.028	21.0711	20.5579	18.9988	26.5391		24.2916	13.3625	14.9094		24.1403	24.894	21.6303	25.3276
ENSMUSG00000003051.13	2.876	2.70072	2.94093	4.84922		3.16398	3.92518	3.47736	5.88427		2.43624	3.06683	3.88361	3.55382	4.15879		5.2808	2.78804	3.58525		3.44115	5.28818	4.41142	4.47503
ENSMUSG00000003053.17	0.16092	0	0.023377	0.093797		0	0.249161	0.087492	0		0.022225	0.02406	0.085774	0.020105	0.098613		0.096076	0	0.029763		0.072606	0.070736	0.045411	0.669508
ENSMUSG00000003062.13	15.4643	12.6487	17.0572	13.8861		13.8402	18.3407	17.5015	15.2076		13.7957	16.5044	15.1518	16.0892	19.3066		19.289	11.4787	13.2621		17.6165	13.9316	16.4524	18.5163
ENSMUSG00000003068.16	20.2815	24.5906	21.8746	24.2186		25.9756	26.2675	23.5899	25.7734		18.7616	19.4645	23.0028	19.0609	26.1521		28.0095	21.2886	21.8811		24.8156	22.1495	22.3468	28.571
ENSMUSG00000003072.15	186.307	187.981	186.02	188.015		176.55	198.604	193.817	230.166		174.146	195.924	214.451	194.374	265.014		243.293	124.841	142.254		235.203	222.562	202.626	236.784
ENSMUSG00000003099.11	20.2773	22.6077	21.8972	22.2798		22.147	24.2267	20.3338	23.9239		20.6798	25.0149	24.4441	19.2939	28.1938		27.5562	18.3828	31.2891		24.9583	26.673	23.6574	25.6347
ENSMUSG00000003119.14	6.84366	6.5889	6.11738	6.56138		8.22127	8.05548	6.49277	9.95195		5.9514	6.35254	7.39018	6.51459	7.5519		8.52647	13.5201	14.3534		6.66268	6.62225	6.04463	7.28565
ENSMUSG00000003123.15	4.05392	6.12214	3.4484	3.46331		3.68402	4.43065	3.66622	6.30804		6.67909	4.56493	3.34999	3.87304	4.28641		4.25491	5.47303	3.44206		5.25991	7.59609	3.7212	5.55195
ENSMUSG00000003131.7	28.7844	31.8112	28.9375	35.061		32.4252	34.021	26.7715	33.2417		30.1087	29.0701	26.815	26.7151	39.502		42.3558	24.5416	22.5896		32.9806	37.9916	29.6882	34.8822
ENSMUSG00000003134.10	0.762549	1.10842	0.548821	0.93669		1.27436	1.12661	0.807987	1.1568		0.744466	0.774631	1.05481	0.847417	0.97039		1.30724	1.44491	1.21685		1.43788	1.36672	0.927374	1.34616
ENSMUSG00000003135.15	7.84725	8.1236	9.5555	7.7312		7.64649	8.98586	8.47069	7.4142		8.16858	7.24327	6.90414	8.32777	7.99806		9.15406	4.6291	5.9328		7.14992	7.26257	8.24514	7.52392
ENSMUSG00000003153.10	0.187747	0.961579	0.248949	0.366277		0.46158	0.426931	0.264839	0.509917		0.158848	0.381704	0.213356	0.372364	0.2777		0.330097	0.578916	0.193904		0.330693	0.26779	0.172058	0.474931
ENSMUSG00000003154.15	1.92793	1.73506	1.41097	1.85265		2.686	2.21725	2.1847	2.55792		1.82985	1.80405	2.28125	1.97354	2.31522		3.10989	2.84028	3.24868		2.36518	2.40147	1.95957	2.35067
ENSMUSG00000003161.15	55.1069	71.1094	70.0017	81.4251		69.8089	63.2368	66.734	79.6396		57.6335	71.2936	72.6023	61.9576	86.4001		98.7013	63.4271	49.807		90.9671	79.1144	68.5573	91.6411
ENSMUSG00000003166.20	17.3983	17.8919	17.0861	17.5263		17.1744	17.804	16.6967	19.4353		14.3181	16.0482	15.0205	14.8383	20.9827		23.1913	16.2984	19.8333		16.152	15.6454	17.1514	18.3263
ENSMUSG00000003184.15	24.6364	23.4971	26.5768	27.6045		22.8828	24.9679	23.827	34.8274		20.5771	23.9782	23.0323	20.5798	31.559		28.1998	30.1816	31.3873		27.1942	24.5175	24.9221	25.2366
ENSMUSG00000003190.12	1.97258	2.1156	3.08451	3.66358		2.84783	3.39866	3.46954	3.00796		1.48976	2.28478	3.0292	2.08702	3.05135		3.2979	4.32461	3.60905		3.0979	2.63353	2.36615	3.64595
ENSMUSG00000003198.10	3.26878	3.28746	3.55833	4.57015		4.11696	3.16936	2.7802	4.28209		3.22341	3.68659	3.24053	3.34179	4.02933		5.93983	5.36606	4.14064		4.85309	3.26675	3.36064	4.28195
ENSMUSG00000003199.16	10.8332	17.0725	12.0328	18.3705		16.3823	13.0022	11.3486	17.4151		9.8351	10.8353	16.1458	9.12791	15.5633		20.5244	10.6484	10.8219		16.0332	15.8814	11.5688	17.804
ENSMUSG00000003200.9	6.18878	6.56467	5.74778	6.97997		8.57789	6.73033	5.84848	8.57001		4.99828	5.63347	5.87989	5.36429	7.49298		9.36139	5.52878	5.67455		7.76455	6.7821	5.24194	7.76
ENSMUSG00000003206.6	0.182157	0.072439	0.111027	0.148599		0.290858	0.145527	0.210903	0.162417		0.035227	0.22864	0	0.06363	0.158364		0.076026	0.041838	0.141415		0.233477	0.112058	0.215513	0.082742
ENSMUSG00000003208.8	2.58734	3.11496	2.43529	3.09618		2.32358	2.55315	2.83617	3.16699		1.88488	2.93935	3.17276	2.51297	3.05672		4.03561	3.37529	3.09459		3.24296	2.38996	2.64755	3.12225
ENSMUSG00000003226.7	18.4664	21.05	19.7699	19.958		21.3885	18.3684	17.4008	23.3193		17.4387	17.2036	16.0646	15.5904	20.8365		21.3733	28.7254	26.2437		18.6945	18.4726	16.7717	21.3749
ENSMUSG00000003227.4	0.063373	0.25263	0.150512	0.34486		0.11603	0.105774	0.183769	0.105578		0.04084	0.055305	0.300386	0.101748	0.161196		0.309379	0.194642	0.191559		0.090333	0.119208	0.135839	0.120218
ENSMUSG00000003228.8	1.71117	2.24098	1.62957	2.86825		2.30693	2.37419	1.83102	2.64775		1.53602	1.33109	1.88836	1.47689	2.25134		2.1094	2.39276	2.67573		1.68552	2.09423	1.93428	2.50375
ENSMUSG00000003233.12	3.28856	3.19309	2.93733	3.69897		4.18324	4.51942	3.2992	4.52362		2.78048	2.61032	3.30044	2.78448	4.26265		5.31947	4.74443	6.96965		3.15439	4.41456	3.49395	4.72313
ENSMUSG00000003234.16	15.7695	18.43	14.3604	15.0081		19.382	18.6994	15.1149	17.7798		13.8645	15.7325	16.3042	11.7781	19.9812		22.4342	24.9274	19.9614		15.8733	17.3196	14.2385	17.2084
ENSMUSG00000003235.13	19.0594	21.2663	21.7347	20.3215		18.5721	21.6005	19.6126	23.3024		18.6412	21.066	19.4934	20.5671	25.9647		25.6091	14.6145	15.6613		21.361	20.2722	21.092	22.7882
ENSMUSG00000003269.17	28.1455	26.841	25.7053	25.5227		28.3102	28.3007	26.6758	33.1159		27.7757	24.6817	24.8717	24.7472	30.8064		35.5347	19.3202	21.482		25.4424	26.156	22.5149	29.2007
ENSMUSG00000003271.17	0.278932	0.552395	0.180925	0.78179		0.213278	1.04501	0.343678	0.935395		0.27552	0.06797	0.446591	0.217753	0.302548		0.807173	0.264808	0.230438		0.342406	0.504519	0.316087	0.687657
ENSMUSG00000003273.14	0.821483	0.494375	0.732729	1.0809		1.0043	1.5342	0.910136	0.909476		1.49894	0.650655	0.50456	0.315809	0.515712		0.573914	0.433088	0.233802		0.45316	1.52474	0.152842	0.410577
ENSMUSG00000003282.9	0.298669	0.935184	0.460719	1.02299		0.41326	0.76935	0.486682	0.376926		0.796944	0.412176	0.888633	0.428136	0.826753		0.418725	1.28226	1.01851		0.506907	0.662847	0.712201	0.537733
ENSMUSG00000003283.14	0.705681	0.455053	0.767821	0.835216		1.00653	1.50497	1.23236	1.0374		0.489096	0.817203	0.234446	0.383162	0.290291		0.557244	0.416271	0.419155		0.962664	0.72266	0.676661	0.476418
ENSMUSG00000003299.10	46.7197	44.9481	52.0065	40.4479		40.0672	53.019	48.8147	47.0474		47.6898	50.025	48.0464	47.7661	59.268		55.2501	26.9041	36.3527		55.286	50.2055	53.6837	55.2204
ENSMUSG00000003308.15	9.13766	8.42597	10.6195	11.1603		9.366	11.2503	10.4433	9.91919		9.26439	9.81316	9.73943	9.71882	13.3232		14.0226	8.55224	10.1174		11.9984	11.4413	11.0909	12.6901
ENSMUSG00000003309.14	5.85616	10.7712	4.67884	13.939		11.8887	7.73896	5.66188	9.51682		5.65166	6.73765	10.2729	5.71295	10.12		12.8464	9.27297	6.83827		11.0043	9.05954	7.36864	9.91163
ENSMUSG00000003316.14	19.6596	18.8344	24.9463	17.9218		18.9946	22.3753	24.361	20.7215		20.5701	18.775	16.4066	20.0305	22.646		20.404	24.5052	32.7019		18.164	19.2737	23.5827	22.7691
ENSMUSG00000003344.14	15.0269	15.9371	18.5124	15.9818		15.6476	17.5384	15.333	15.223		13.3716	14.9448	16.316	13.7437	19.4558		19.7531	12.2539	13.8056		18.6307	19.1143	15.8497	17.9663
ENSMUSG00000003345.16	26.7484	26.7189	28.5194	30.5931		27.8842	30.0491	29.761	29.7989		24.687	28.5828	25.6838	25.1073	33.505		34.4289	21.042	18.8591		32.6694	31.7062	24.0717	27.5486
ENSMUSG00000003346.14	29.9363	29.2365	34.6048	29.3045		28.4539	31.9096	31.1039	30.7923		28.6647	33.1244	32.0569	30.1475	40.8748		41.7141	17.4114	19.3623		35.6792	33.3721	34.0068	35.24
ENSMUSG00000003348.10	2.72899	2.23423	2.13389	2.36853		3.06933	3.51771	2.53781	5.34099		1.96833	2.20653	2.15679	1.63193	3.30201		3.47085	2.22185	1.73356		2.33745	2.45138	2.01656	3.15449
ENSMUSG00000003352.14	1.16427	2.18883	1.30525	1.74424		2.86906	2.11086	1.69924	1.88713		1.26512	1.77426	2.23613	1.05084	2.01648		2.4255	2.90217	1.73091		2.49833	2.24591	1.48651	2.44835
ENSMUSG00000003354.6	0.168982	0.399572	0.177961	0.254609		0.463952	0.464838	0.448846	0.305416		0.409078	0.989242	0.620074	0.221724	0.459942		0.441471	0.352679	0.665736		0.428894	0.541655	0.479957	0.408328
ENSMUSG00000003355.7	4.26343	5.34912	2.83212	4.50284		4.58266	3.86872	4.40802	6.95097		3.02865	4.10984	5.51108	2.3969	4.52204		6.69836	4.09864	3.76491		6.18597	5.32898	4.61062	6.276
ENSMUSG00000003360.15	15.3029	14.8295	13.0555	16.6986		15.5457	14.6898	13.081	16.7221		12.3153	12.6235	13.6237	12.1183	16.6787		17.456	14.383	14.1929		14.0905	13.3836	14.3749	15.8041
ENSMUSG00000003363.15	13.003	15.3802	13.6751	14.6343		15.4934	15.8685	13.792	15.8207		11.9036	14.8737	15.1694	12.2577	19.2865		18.5315	15.3685	17.0593		15.6308	17.2036	14.0091	17.1028
ENSMUSG00000003378.9	1.29734	2.21768	0.695117	1.34894		2.16095	1.49574	1.23066	1.83701		0.704822	1.01994	1.57468	0.748696	1.24079		2.36607	2.60425	2.51453		1.25737	1.8139	0.959924	1.4042
ENSMUSG00000003380.11	73.7006	97.0241	85.2002	85.82		98.7825	96.104	78.3193	95.2376		79.2191	95.6081	97.0604	75.7955	110.31		136.485	74.0879	58.5811		108.98	102.39	89.2187	112.654
ENSMUSG00000003382.18	3.35194	3.43211	2.92104	3.10126		3.41648	2.9791	2.90192	4.94028		2.58113	2.77368	3.00512	2.58281	3.57388		4.25227	4.07267	3.75415		2.78332	3.23125	2.95229	3.5445
ENSMUSG00000003402.14	45.5591	38.6257	46.9889	41.4903		42.7096	49.8604	45.8254	51.7613		47.9458	41.1174	35.3466	42.1213	46.804		45.494	23.0793	33.5999		41.241	45.9896	42.2829	45.8081
ENSMUSG00000003411.10	2.64202	2.82843	2.34601	2.60538		2.59197	2.63571	2.06995	3.77097		1.51791	1.72441	3.46826	1.69028	3.31285		4.30138	3.78612	2.09199		2.06932	2.15854	2.03382	2.76278
ENSMUSG00000003418.11	8.12781	4.62822	8.91479	7.30046		6.44604	7.87253	7.37022	6.67722		7.21445	5.82957	6.27954	6.95154	7.5184		6.38804	3.48419	7.55565		4.04056	5.68824	7.47517	5.14918
ENSMUSG00000003420.8	69.6055	109.527	102.579	75.7934		110.229	70.1342	60.7723	76.7571		92.4534	103.465	82.6376	97.8125	115.963		106.673	71.6405	50.7337		124.654	98.9004	97.7835	109.921
ENSMUSG00000003421.13	10.9503	11.7598	10.55	11.6388		11.8494	13.6397	12.4277	10.8428		10.3016	10.7261	11.945	10.5442	18.7877		17.6358	12.7086	10.2426		12.0012	10.7675	9.97767	15.1275
ENSMUSG00000003423.15	24.0033	22.9305	26.9278	24.5321		22.9111	27.4878	26.6141	25.6358		22.537	24.8101	22.4747	23.7905	30.9318		32.5057	15.7652	22.7391		26.3697	25.6124	27.3165	32.0102
ENSMUSG00000003429.11	215.227	244.914	248.566	259.501		274.269	240.708	234.986	301.401		219.551	238.448	250.084	237.938	304.373		364.333	220.498	155.813		301.11	320.204	245.626	288.71
ENSMUSG00000003435.9	13.0815	14.8892	12.4453	14.1909		14.1855	14.9108	12.3203	14.7277		11.9031	11.3484	13.4575	11.5963	15.4516		16.0965	15.589	15.3328		14.3437	14.7393	11.9254	16.481
ENSMUSG00000003437.14	10.9674	16.9792	11.32	15.5459		16.7313	14.2715	11.3436	15.4744		11.2947	11.5324	11.7791	10.402	15.8771		18.2175	18.396	19.0245		13.774	12.1585	13.0433	15.2586
ENSMUSG00000003438.17	29.8078	25.4544	33.0105	27.0502		21.9649	30.8122	30.1892	34.3465		32.7271	32.4448	27.3556	29.3684	37.1383		32.4827	17.4255	19.0344		35.3979	32.5366	32.6825	32.5016
ENSMUSG00000003444.8	9.61481	9.69272	8.26944	9.20288		7.9914	9.7694	9.21582	10.6378		7.26591	10.0243	10.4284	8.91584	10.8457		12.3993	6.93685	6.79461		8.34299	10.2627	10.7465	10.512
ENSMUSG00000003452.15	3.26219	2.8748	2.1521	2.94618		3.36541	3.199	2.52069	3.77942		2.35513	2.98188	4.50683	2.84	4.29352		3.49781	3.86564	4.16508		4.36304	3.07076	2.79884	5.16781
ENSMUSG00000003458.12	11.6335	15.3836	11.5052	14.0598		14.8984	12.092	11.6948	13.9017		9.84641	12.4832	14.1517	10.882	17.8926		19.0042	17.035	17.1482		11.8246	12.4458	12.8221	16.2773
ENSMUSG00000003464.13	44.8107	48.6379	51.8307	45.3022		44.8384	47.3129	41.4388	47.9199		46.4464	50.3902	48.7799	42.543	56.5492		59.0817	39.0626	44.949		51.6626	48.9093	48.7664	54.2458
ENSMUSG00000003469.9	0.713265	1.22994	0.572293	0.755703		0.821843	0.851369	0.742314	1.03639		0.265199	0.933553	1.66388	0.864596	1.3303		1.77875	0.426405	1.0127		1.11434	1.02729	1.03089	1.40471
ENSMUSG00000003477.5	597.857	77.9275	693.85	248.435		152.444	641.492	430.129	72.5165		251.003	255.897	103.294	300.439	563.974		245.022	72.4535	335.222		173.438	97.1073	303.484	80.4749
ENSMUSG00000003484.4	0.143039	0.118646	0.21817	0.048634		0.166598	0.09536	0.460442	0.395126		0.207437	0.074852	0.022569	0.145933	0.181628		0.249062	0.267197	0.123457		0.316974	0.220062	0.164805	0.10841
ENSMUSG00000003500.13	1.27195	2.09484	1.48411	1.54086		1.72095	2.01806	1.56272	2.18805		1.48284	1.1812	1.45289	2.00921	1.48705		1.58712	1.25672	1.09014		2.0508	2.79982	1.50151	2.3819
ENSMUSG00000003518.13	14.3713	17.5813	12.1884	19.5406		15.5391	13.9737	11.6352	19.6704		16.2426	14.3369	18.2957	15.8776	25.3188		20.6627	10.036	14.2316		16.7148	17.0606	15.5277	18.2104
ENSMUSG00000003526.12	107.044	132.941	89.8987	109.006		126.725	90.682	82.284	65.5086		100.036	139.239	149.915	101.953	208.485		191.466	105.937	128.223		124.537	92.433	124.815	169.929
ENSMUSG00000003527.9	3.27947	3.15539	3.14034	3.25001		4.18556	4.05737	3.17215	4.52611		2.70282	3.47545	3.77235	3.20368	4.23792		5.41506	5.72441	6.11703		4.08245	4.15717	3.42466	3.82269
ENSMUSG00000003528.15	47.7361	45.4193	53.6049	46.3573		39.5797	50.3124	46.5041	62.7316		39.5753	45.858	49.5191	40.6156	60.8553		63.3922	30.9181	35.9473		57.8779	54.9118	47.0153	52.4902
ENSMUSG00000003531.15	28.0459	31.6485	29.4574	31.242		31.1945	29.843	28.8499	36.0403		25.7957	34.5063	35.175	29.69	45.7825		47.0151	17.7977	26.311		36.0148	34.1997	34.1148	41.1381
ENSMUSG00000003534.17	25.2841	31.9887	23.4655	30.4537		27.1024	22.1389	21.8738	31.3689		22.3518	30.5773	23.5456	19.0699	36.3897		30.3191	15.5863	18.6063		29.3638	32.2167	24.6293	26.3646
ENSMUSG00000003541.6	17.7745	26.7848	8.27648	12.3274		29.0079	10.1036	6.76408	67.0479		22.0244	17.5995	31.0973	18.1671	30.8839		24.7906	14.8824	18.4365		31.2491	20.4379	14.0468	31.1551
ENSMUSG00000003545.3	0.426372	0.27246	0.044122	0.232862		0.203896	0.126092	0.063333	4.9587		0.078408	0.034308	0.020704	0.103412	0.177414		0.022149	0.037161	0.177218		0.0684	0.044476	0.083422	0.024858
ENSMUSG00000003546.9	33.9041	28.6906	39.2994	29.439		30.0354	31.7525	31.1478	29.1874		34.3865	32.4702	28.2556	30.5037	35.7647		30.0616	16.6647	22.5153		35.2932	31.8516	33.4626	32.9612
ENSMUSG00000003549.9	4.11144	7.87093	7.52225	5.75591		7.03251	7.65432	5.7906	6.00485		5.17207	4.99517	6.2686	4.88718	7.03186		6.47352	6.83356	9.142		7.14252	5.74048	5.88076	7.20718
ENSMUSG00000003555.7	0.022209	0.088439	0.067758	0.04531		0.110865	0	0.0429	0.098823		0.021472	0.023246	0.063087	0.077701	0.217593		0.672992	0.229917	0.115023		0.094935	0.136681	0.087752	0.20202
ENSMUSG00000003559.7	30.6363	32.8422	34.8659	30.5903		29.2937	29.2294	28.4937	34.264		25.0401	31.9922	32.2866	32.3903	42.3501		36.4508	19.1326	28.1184		40.6881	37.8448	32.9284	37.8523
ENSMUSG00000003573.15	1.814	2.45261	1.84629	3.17789		2.56864	2.45573	1.53911	2.50554		1.60265	2.6227	2.93011	2.0277	2.49334		3.5241	2.55762	2.10996		2.7133	4.36475	1.90313	3.38394
ENSMUSG00000003575.13	1.5461	1.87506	1.10418	1.75315		1.24236	1.24698	2.10961	1.77305		0.943227	1.37218	1.37264	0.982762	1.36858		1.67458	1.87346	2.4129		1.25954	1.14644	0.931551	1.60613
ENSMUSG00000003581.14	8.27311	7.32477	8.16628	9.1632		8.4994	9.65616	7.29278	7.79776		6.81688	6.82872	6.90895	7.06827	9.91062		10.2935	7.31074	8.85577		7.28977	6.84812	7.62296	9.32313
ENSMUSG00000003585.13	0.641867	0.710904	0.589978	0.96056		0.593826	0.878651	1.00563	0.875651		0.475496	0.575943	1.05657	0.741782	0.630852		0.909155	0.753019	0.969323		1.12829	1.75855	0.77908	1.40395
ENSMUSG00000003604.14	5.42448	6.48542	6.26487	5.96552		6.32227	7.79452	5.79453	7.2436		5.47348	5.44484	4.95316	5.79503	6.8336		5.03913	2.52068	3.88448		7.13594	5.45783	5.96681	7.47606
ENSMUSG00000003617.16	10.4795	27.9212	10.0013	27.6519		46.0732	20.8195	13.5829	30.4787		15.804	13.7102	22.6213	13.3272	17.2632		26.922	35.6879	24.2739		15.7073	21.0539	21.1145	25.8307
ENSMUSG00000003623.4	128.782	87.4524	143.983	67.2267		68.4419	154.395	151.196	71.2874		136.154	86.3193	63.2999	98.1797	69.4901		55.9804	45.2033	59.0778		66.5143	70.3601	101.79	71.7342
ENSMUSG00000003644.17	8.07342	8.49028	7.56168	5.92583		8.31557	9.04275	8.25412	11.1556		4.15498	8.85188	6.4218	3.63978	7.23665		6.13688	3.99784	4.16022		7.45658	9.3673	4.4527	7.65509
ENSMUSG00000003660.10	17.7133	18.0922	20.7622	16.2561		16.7618	19.5926	17.5583	17.2709		19.1608	17.7334	16.6761	14.9825	19.4809		16.1889	27.6036	24.5849		15.3767	15.4156	16.0863	18.2926
ENSMUSG00000003662.10	45.6627	37.563	49.2768	36.2747		39.6604	45.5839	43.9152	40.8094		45.1898	39.2979	34.8731	39.232	54.9189		49.4644	34.0511	29.5966		48.0813	37.7562	40.3012	43.1756
ENSMUSG00000003665.7	0.021725	0.010825	0	0.011083		0	0.010882	0.010502	0.024129		0	0	0	0	0		0	0.012521	0.052784		0.031909	0	0	0.012365
ENSMUSG00000003680.15	15.8529	12.5079	17.6324	16.207		15.5612	19.8687	16.2361	16.6935		12.7607	15.3223	13.0036	15.3162	17.7905		12.9972	13.4506	15.2335		15.1381	14.7764	17.7922	16.0105
ENSMUSG00000003721.14	10.8453	13.6657	11.8934	18.9314		12.5036	11.5386	10.2456	13.4967		10.624	11.0674	10.7991	11.0682	13.5558		15.5958	12.8752	13.8451		13.8022	12.3576	11.2362	15.2761
ENSMUSG00000003731.13	21.7264	21.6891	21.2413	22.0614		20.6712	24.738	18.9233	25.2293		18.5335	20.4033	22.3232	22.6283	26.3949		28.6149	21.6891	26.1537		23.1263	26.4952	22.7131	27.0803
ENSMUSG00000003746.16	53.0264	41.5921	59.2045	41.6599		45.9737	48.7425	49.0967	46.3654		52.3116	54.2929	50.6363	50.5555	63.7108		68.4409	37.9299	47.514		55.5564	48.5851	59.2807	57.7812
ENSMUSG00000003752.9	2.27209	1.8893	2.17855	2.18451		3.04474	2.04086	1.85047	3.5967		2.24119	1.67434	2.29998	1.80336	2.87438		3.91582	2.90068	2.29495		2.07345	2.81571	2.70962	2.89281
ENSMUSG00000003762.13	7.19855	6.75437	7.6178	7.73809		7.316	8.81015	8.19845	7.29123		7.60036	9.03704	8.60414	7.39733	11.315		8.41485	6.31893	9.05447		9.16143	9.7083	8.54355	9.25468
ENSMUSG00000003778.14	5.71102	7.02052	6.48504	7.52122		7.98683	7.53587	6.62823	8.12469		5.41935	6.40966	7.01656	6.26665	9.22139		9.35948	12.5808	11.7456		7.77057	6.61844	6.65709	9.07585
ENSMUSG00000003779.15	0.248069	0.35471	0.373258	0.605268		0.441626	0.248422	0.291907	0.167713		0.281508	0.609925	0.31696	0.151125	0.199875		0.169242	0.074534	0.195611		1.77493	3.01006	0.394557	1.91408
ENSMUSG00000003808.18	10.8166	9.84895	10.8671	9.84207		10.9444	11.7582	10.6103	12.7466		10.3078	9.20645	10.6455	10.2864	12.6835		10.8603	9.41844	10.9026		10.905	10.9947	11.9914	11.4769
ENSMUSG00000003809.14	192.972	170.398	232.127	179.543		191.526	192.735	169.81	175.508		177.114	186.315	183.781	160.985	262.24		241.827	155.746	161.397		231.391	174.815	185.336	222.708
ENSMUSG00000003810.12	9.40425	8.43745	10.298	7.89869		6.62835	8.85581	8.27587	8.40878		7.60866	7.96054	9.31184	7.5475	8.3772		9.70743	10.2431	10.735		9.52931	8.53139	8.55806	9.05488
ENSMUSG00000003812.13	3.86282	4.8928	3.4149	4.72322		5.23897	5.64193	3.91566	5.74776		2.78983	4.04477	5.19511	4.33416	7.38685		6.84696	5.53974	5.61339		6.1377	6.16255	5.19446	6.11425
ENSMUSG00000003813.15	25.2547	26.1921	34.1145	28.9531		23.727	33.1238	31.6165	31.8955		27.3286	23.3587	24.3314	26.3112	30.9576		31.0892	16.7455	23.9469		31.6583	30.7409	30.7929	28.091
ENSMUSG00000003814.8	279.647	245.462	313.996	258.703		260.719	293.545	285.233	377.267		237.484	206.453	199.157	269.521	290.97		263.189	110.173	196.034		285.126	269.096	227.5	278.262
ENSMUSG00000003824.12	0.500729	0.922955	0.563729	0.919481		1.00503	0.873558	0.756212	1.02462		0.60561	0.665333	0.970179	0.850345	1.42209		1.73918	1.71137	0.891558		1.92957	3.55059	1.48157	1.79905
ENSMUSG00000003847.16	5.62485	5.32904	4.41282	5.94364		7.24261	6.57395	5.10415	6.63451		4.00239	4.20712	4.70149	4.14152	5.82088		6.75996	16.3969	19.4973		4.00176	5.74212	4.91329	6.59176
ENSMUSG00000003848.14	6.88136	4.77376	5.07413	5.72799		5.60768	5.0958	6.09098	6.83548		5.33287	5.29752	4.75792	5.07723	4.94202		8.45578	6.29031	5.71091		5.31323	4.23949	6.45933	5.92554
ENSMUSG00000003849.8	21.1686	26.6339	26.2972	25.1986		29.7211	22.3503	16.081	34.2258		25.6726	29.0853	37.347	24.7831	46.7829		59.6858	54.3503	25.9678		32.32	23.3072	40.1554	42.7806
ENSMUSG00000003863.18	0.046546	0.046549	0	0.129998		0.20421	0.187699	0.071227	0.037021		0.056964	0.010286	0.123319	0.08996	0.12725		0.209983	0.141535	0.16288		0.115095	0.263183	0.069901	0.037958
ENSMUSG00000003865.16	6.03298	10.6515	5.34465	9.86632		10.1872	7.3857	5.54895	10.8957		6.95369	8.82547	10.8759	6.32667	9.81004		9.93928	9.81237	9.47721		11.2605	11.8793	7.1632	11.695
ENSMUSG00000003868.14	7.39825	8.00758	7.87904	10.6515		9.29595	8.57596	8.33337	9.94918		6.48545	7.37858	7.21646	8.49422	8.15767		11.0658	7.15377	6.85162		9.57719	8.20679	9.27197	8.23702
ENSMUSG00000003872.9	0.757985	0.19074	0.259988	0.653393		0.461211	0.534648	0.308718	0.573795		0.156949	0.280542	0.948895	0.652545	0.740945		0.200154	0.220206	0.911411		0.273682	0.782664	0.620525	0.508441
ENSMUSG00000003873.11	15.6403	17.5741	14.2706	17.6761		15.3622	17.5153	18.602	18.1582		15.9094	18.505	19.4481	21.3807	22.2824		22.3447	11.5031	14.6501		18.9634	19.975	20.4484	22.7609
ENSMUSG00000003923.14	25.5106	24.4835	31.5176	25.5643		31.1999	23.7467	28.0438	28.2188		28.668	27.6516	31.8164	25.6956	37.747		40.7581	27.1451	24.0971		36.3866	32.7454	26.0374	31.2471
ENSMUSG00000003929.10	1.0631	1.18693	1.1703	1.39575		1.04094	1.1886	1.33232	1.19186		0.747937	0.953614	1.19728	1.09206	1.45019		1.58022	2.29035	1.60722		1.05958	1.10377	1.18767	1.17332
ENSMUSG00000003948.17	2.95409	10.752	2.96353	8.72584		7.3031	3.86765	3.07326	9.55993		3.77222	3.59219	5.60361	2.68975	4.30344		5.41619	3.69115	2.09635		6.071	7.53456	2.96112	6.88213
ENSMUSG00000003949.16	11.112	24.0612	14.2589	16.3643		20.44	11.3635	11.8279	18.693		15.7631	16.9247	17.6793	12.5525	21.6135		28.1246	22.0137	25.5291		19.8633	19.8601	11.9749	21.2966
ENSMUSG00000003955.8	48.3749	56.3799	49.2262	65.1008		52.6896	48.2381	46.9906	64.6601		44.4503	55.7221	54.2474	47.3873	72.5272		67.111	33.3715	36.073		66.1387	67.2999	51.6358	63.341
ENSMUSG00000003970.9	298.605	349.927	350.269	379.867		383.766	337.186	329.532	449.871		309.296	335.474	364.855	305.452	438.167		557.259	328.857	243.218		417.631	416.532	341.546	415.932
ENSMUSG00000003992.15	7.23844	7.89473	6.05503	7.66391		8.11675	7.51255	7.52482	8.51053		6.71287	7.58164	7.40305	7.39047	9.19732		8.34222	13.5938	11.3876		9.56015	7.9366	6.08382	8.58793
ENSMUSG00000004018.9	4.37722	3.14162	4.62922	4.57542		4.0292	4.69383	7.75432	4.79608		2.16884	3.4193	2.83807	4.18624	5.85881		3.95095	4.12923	5.28059		3.88911	4.81428	5.33317	3.07592
ENSMUSG00000004032.10	90.2725	102.567	98.4746	103.73		100.095	93.7266	103.19	115.585		92.1066	106.965	121.295	120.621	153.68		162.303	67.1827	91.3341		132.212	144.828	117.486	124.984
ENSMUSG00000004035.12	3.17317	4.13143	2.36501	6.35255		7.32749	3.76825	2.53788	4.81252		2.19147	3.05891	7.20489	3.01065	6.51731		9.65247	3.5441	3.52023		4.97204	2.63417	3.9725	6.92774
ENSMUSG00000004038.9	0.032005	0.031854	0	0.032675		0.063966	0	0.030935	0		0.031022	0	0.090907	0	0.104655		0.033845	0.036804	0		0.068667	0.032888	0.094896	0.072766
ENSMUSG00000004040.16	13.658	21.3351	12.2244	16.4542		22.6372	16.1383	15.5874	28.4035		14.7891	15.2109	17.6819	13.5243	21.3907		23.807	32.9918	24.413		17.6614	18.474	15.1154	19.3128
ENSMUSG00000004043.14	3.22039	5.03125	2.76918	3.41604		3.61689	4.72783	3.69362	3.04792		4.37984	4.14409	3.78783	4.31951	3.72565		4.51106	3.36836	4.77338		3.14143	4.51811	3.92891	3.76156
ENSMUSG00000004044.9	5.97396	7.65121	3.45639	8.79015		6.28716	6.6288	5.01939	11.753		4.24135	4.79359	7.2867	4.42674	6.65821		8.82318	5.04589	4.55673		7.2857	8.53287	4.55991	6.87664
ENSMUSG00000004054.8	10.2474	9.8009	8.61368	9.87955		9.85126	10.6466	9.28152	12.3439		8.83334	8.73525	9.72455	8.40933	11.4135		13.6011	6.51737	8.79362		10.4809	10.1211	8.7913	10.9752
ENSMUSG00000004056.15	22.6652	25.2812	24.7455	25.0895		22.8595	24.0546	21.7145	27.1943		20.5706	21.2076	21.8338	22.1018	30.428		31.7198	21.5008	24.5068		25.6211	24.7644	23.1884	27.0714
ENSMUSG00000004069.17	47.9041	43.3165	56.2496	49.3971		42.3087	50.5027	45.6926	54.372		48.3428	46.4373	45.6949	47.3399	57.0224		57.7812	29.5304	34.5911		56.0805	52.7186	51.0006	56.4906
ENSMUSG00000004070.15	30.2697	33.8425	32.6804	38.6816		32.5182	34.3688	25.3353	27.3009		28.076	30.1217	37.778	27.4301	35.4097		39.0309	21.0158	22.7489		33.2206	38.4699	39.5579	38.0459
ENSMUSG00000004071.13	21.4836	16.316	16.7147	19.9222		19.4292	18.3351	15.5939	21.0771		13.0312	13.3346	17.3411	14.9449	21.1836		24.0412	19.7714	20.5176		15.6193	14.7866	15.7822	18.3127
ENSMUSG00000004085.14	3.03548	5.11216	3.41552	6.65497		5.39321	4.20718	3.64959	5.65798		4.51809	4.93384	5.58409	4.88289	5.48619		7.03513	6.29326	4.88019		4.92592	4.4391	4.64457	7.18739
ENSMUSG00000004096.9	42.1819	50.9344	45.1604	44.6568		47.5202	47.2406	41.502	51.3212		39.334	45.0469	48.9634	41.9114	58.1685		62.0938	37.8076	33.3441		49.8692	43.9738	41.478	51.3292
ENSMUSG00000004098.7	0.151695	0.042997	0.14428	0.143528		0.15999	0.329414	0.381243	0.232509		0.142926	0.103249	0.099333	0.091765	0.154552		0.135404	0.14907	0.31011		0.177858	0.151728	0.158561	0.189404
ENSMUSG00000004099.16	3.53171	3.49732	3.13135	4.04971		3.99714	3.85975	3.58435	4.37267		2.73866	3.21782	3.92685	3.17636	4.6547		4.72122	4.99612	6.36196		5.10268	5.85686	3.97885	4.9414
ENSMUSG00000004100.12	3.80162	3.46619	3.25583	3.10524		4.69343	5.23049	4.53751	4.56199		3.09978	3.17907	3.53257	2.52135	4.38636		5.69526	4.0892	3.90249		3.74754	3.25665	3.94656	3.8814
ENSMUSG00000004105.8	7.24991	17.1944	7.22275	15.0093		13.4527	9.06563	8.21287	14.5297		7.16196	9.24593	10.0086	6.45542	12.8501		18.0506	11.0476	8.81144		11.9622	11.626	7.25773	11.3335
ENSMUSG00000004127.12	2.43735	3.66977	2.28636	2.24298		4.01983	3.22648	4.21458	3.48061		2.59289	1.9584	2.67131	2.46993	2.51745		3.15165	4.88977	3.99492		2.51503	1.3574	2.74415	2.97242
ENSMUSG00000004151.17	7.83778	4.3906	10.1516	3.47718		3.76448	7.12085	6.40534	4.12087		7.31104	4.60849	2.9216	4.29772	6.5824		5.06013	3.15161	5.62331		4.21182	5.09	6.23295	5.43819
ENSMUSG00000004187.11	0.967697	1.22764	1.17042	2.31103		1.9522	2.01204	1.1687	1.11116		1.88776	1.39786	1.69444	1.311	1.61846		1.31476	2.03873	2.54305		2.32988	1.607	1.11377	1.41869
ENSMUSG00000004207.14	381.775	306.761	387.196	290.741		313.656	359.863	347.531	281.241		445.972	342.609	263.37	393.444	431.023		346.988	200.233	279.054		310.302	357.514	425.792	329.484
ENSMUSG00000004221.16	12.3134	11.2219	11.0468	14.1341		12.5524	14.3145	10.7363	14.4577		8.84169	10.9935	11.6027	13.1957	14.9871		14.5391	14.198	13.6963		15.7443	11.647	11.9646	13.6081
ENSMUSG00000004231.15	0.616278	0.843968	0.58043	1.03683		1.79472	1.38115	0.94189	1.03447		0.587211	0.457813	0.751333	0.459366	1.09881		1.15794	1.72296	3.36921		0.958072	0.958589	1.05502	1.42709
ENSMUSG00000004233.14	3.05814	3.36786	2.6908	3.29731		2.93997	3.57617	2.48197	3.49252		2.80659	3.39017	3.29351	2.75314	3.6836		4.76016	3.77347	4.34355		3.58612	2.89669	3.98131	3.40072
ENSMUSG00000004263.15	3.53816	3.72782	2.59309	2.70789		4.02599	4.70986	3.07614	3.46287		2.2436	3.33434	3.18261	2.49809	2.83301		4.78029	4.56629	9.15682		2.52409	3.84175	3.86337	3.67233
ENSMUSG00000004264.17	105.586	94.6647	106.528	98.4878		94.4691	106.625	98.6492	113.141		92.0482	99.1789	101.501	97.8585	131.473		131.89	76.4038	79.3218		119.793	110.473	102.575	113.654
ENSMUSG00000004266.15	7.20175	8.40306	13.0977	10.2851		9.95285	13.8979	11.5757	9.66279		7.3795	9.262	8.98675	10.28	9.75468		10.7884	5.98116	10.5041		9.27335	8.42336	8.91313	8.59836
ENSMUSG00000004267.16	0.550813	0.244189	0.241164	0.27814		0.688905	0.524205	0.224938	0.739609		0.451768	0.148415	0.313286	0.280695	0.405209		0.421803	0.467374	0.622361		1.04343	0.810389	0.239419	0.246702
ENSMUSG00000004268.11	28.7862	27.4268	32.6673	32.4306		30.1425	28.3392	27.3723	35.7904		24.4339	27.0891	29.157	28.2111	32.1293		41.0511	22.3351	21.5397		31.9378	28.6023	30.1667	31.71
ENSMUSG00000004270.13	25.7371	30.1138	28.7332	25.6978		26.9243	28.7948	24.938	33.4361		22.4745	23.2103	24.8908	23.7537	28.6689		33.0742	24.1714	26.8905		23.944	24.8472	26.3019	30.6115
ENSMUSG00000004285.12	150.834	166.819	154.259	173.785		153.573	154.014	138.165	182.574		148.786	177.603	171.919	149.145	230.066		220.413	113.472	111.624		206.603	176.454	167.496	197.533
ENSMUSG00000004317.14	22.0768	19.4258	22.6277	19.3495		17.1012	20.0984	19.5645	23.5034		18.9331	18.9708	18.6707	22.4336	24.912		23.1419	14.9444	24.5622		22.0765	22.2337	22.8031	26.4577
ENSMUSG00000004319.15	31.7097	28.9924	44.5703	29.0728		29.7026	31.5371	31.2929	35.064		31.7863	29.699	23.485	28.8122	30.7883		29.0375	31.6178	35.9329		26.6664	27.7211	29.4264	27.1037
ENSMUSG00000004328.15	0.120586	1.21945	0.051558	0.054015		0.537253	0.097091	0.087296	0.013056		0.598569	0.20369	0.100409	0.044341	0.149666		0.371141	1.13737	0.371902		0.200052	0.219404	0.046577	0.304891
ENSMUSG00000004341.8	12.5929	2.23233	9.2498	17.2932		19.0092	22.7364	11.0114	17.8788		1.08498	0.456564	19.5496	4.1127	11.5922		39.5372	21.6696	10.8114		0.93239	1.18265	10.0563	12.2176
ENSMUSG00000004347.16	0.347339	0.95222	0.480323	0.75585		0.713535	0.419345	0.319648	0.563987		0.506578	0.599879	0.772264	0.535377	0.657452		0.606764	2.36273	1.02766		0.599922	0.52761	0.397629	0.551614
ENSMUSG00000004356.8	14.5275	11.8003	18.4463	10.224		19.315	12.4976	10.6802	17.6334		21.9	33.6432	23.2468	27.8144	37.6625		29.5358	31.8813	31.7705		21.5156	21.0296	24.7602	27.9356
ENSMUSG00000004364.14	56.8443	54.0538	64.9059	51.6052		48.9103	56.5382	46.3184	51.467		54.5053	48.2519	47.0491	53.1816	63.1826		60.9279	39.4679	48.0139		60.3236	52.8494	50.5188	61.4766
ENSMUSG00000004371.14	0.228084	0.145402	0.120714	0.13567		0.145995	0.088517	0.039686	0.114444		0.130577	0.129022	0.147982	0.074646	0.146487		0.085877	0.072647	0.168052		0.284192	0.189575	0.040594	0.093446
ENSMUSG00000004383.18	3.13399	4.08265	2.56094	4.16403		4.07027	3.73574	3.22173	4.41963		2.45463	3.15659	6.19911	4.06667	5.0558		4.73	4.90401	5.22509		4.72208	5.56916	4.2929	6.16446
ENSMUSG00000004393.10	12.663	11.8808	13.4767	12.5091		9.84561	13.5095	14.0807	12.4604		9.95867	11.4724	11.8655	11.6629	16.1884		14.3008	12.0383	11.4712		12.7582	11.4454	13.0199	12.7976
ENSMUSG00000004394.12	35.9612	37.1396	42.7913	36.7733		38.4131	39.582	42.0543	40.069		31.8786	33.4618	32.5479	33.7165	41.5486		42.3037	29.0473	34.2168		38.2536	40.4363	33.3826	35.1054
ENSMUSG00000004415.15	0.757756	0.90133	1.1707	1.22149		1.23443	1.17846	1.01483	1.60397		0.430915	1.09246	1.10628	0.257655	1.28954		1.36933	2.41022	2.24392		0.753206	0.776951	0.680499	0.749309
ENSMUSG00000004446.12	28.6737	21.9318	23.7841	23.6522		17.0361	23.5893	24.9842	20.7404		19.8274	19.663	24.1389	25.979	32.9427		34.6521	17.4318	23.4371		23.2614	27.1271	28.4633	32.9439
ENSMUSG00000004451.14	27.0513	23.0562	26.4181	28.6467		21.8924	25.7326	23.7118	30.997		22.5792	25.7083	28.7273	27.4668	37.6551		33.707	14.3509	19.436		32.5833	31.4258	29.624	33.2701
ENSMUSG00000004455.16	79.4127	78.2269	77.617	76.1305		77.077	81.8748	76.4078	79.9508		73.5794	77.2762	78.7241	74.9719	99.6175		107.283	68.4426	64.5324		89.962	97.9803	77.6615	96.4557
ENSMUSG00000004460.17	42.7649	37.8916	51.7224	37.099		35.1601	38.8682	42.8792	48.8508		44.7923	38.3183	32.748	43.6331	43.8811		39.4277	16.7544	26.5796		39.8317	36.2815	37.607	39.9252
ENSMUSG00000004462.7	7.87068	6.08414	7.27819	7.89847		8.2844	7.83945	6.27612	7.23844		5.76281	6.13999	6.97134	7.23209	8.18515		10.0271	9.86354	9.62465		8.48449	7.38883	7.02296	7.78653
ENSMUSG00000004473.10	0.612622	0.688323	0.636716	1.02401		0.820038	0.717742	0.844	0.666159		0.630023	0.586888	0.654737	0.547774	0.838095		0.790674	0.885507	0.658466		0.682746	0.655275	0.528527	0.697132
ENSMUSG00000004500.9	1.28328	1.50524	2.12997	2.90197		2.04858	2.19964	2.18457	1.85264		1.36723	1.57062	2.01364	2.02998	2.13432		2.53206	1.89604	2.64321		2.19226	2.11146	1.87554	2.09368
ENSMUSG00000004508.6	2.9019	4.03172	2.80511	2.62295		3.34363	2.91613	3.02698	2.88616		3.46268	2.34852	3.79089	3.00275	3.07891		3.54772	3.85587	3.50102		2.93492	2.74389	3.00824	2.95162
ENSMUSG00000004530.12	25.1763	17.8796	21.4605	17.02		12.8457	21.3258	20.3765	20.4883		22.2542	15.3462	16.6587	19.8979	23.2643		22.0918	16.3124	17.9039		17.0606	20.5541	23.9562	19.913
ENSMUSG00000004535.12	79.4497	98.8087	95.5102	88.7437		89.7425	84.9413	72.7603	83.4366		84.6675	82.3436	77.7437	70.9366	97.8256		88.0615	70.7879	69.7061		89.9575	79.2762	67.9353	86.4738
ENSMUSG00000004552.16	0.205603	0.196378	0.190133	0.156501		0.373247	0.841575	0.216679	0.551625		0.188074	0.293499	2.12451	0.287559	0.223913		0.351672	0.258098	0.095528		0.599295	0.306774	0.757328	0.467696
ENSMUSG00000004558.15	62.1286	51.3272	48.4435	48.3015		41.1584	43.6652	44.9509	55.3983		22.5746	30.4974	39.8256	19.9069	44.4808		51.2792	44.9616	44.5242		31.7455	30.3569	25.2148	45.4337
ENSMUSG00000004561.14	4.42451	4.6037	4.75197	5.38402		5.56015	5.43184	5.2257	6.01888		3.26342	7.48055	4.55915	3.77665	5.28601		5.08003	9.1534	7.24216		5.06683	7.41581	5.86573	6.44378
ENSMUSG00000004562.16	3.03311	4.75633	3.66373	4.29496		6.32813	4.98854	4.71074	4.96242		2.7559	2.72709	3.07475	2.80132	3.8749		5.18144	6.06131	9.07862		3.65448	5.03248	4.40325	4.87846
ENSMUSG00000004565.15	13.5602	12.9726	14.1961	12.7318		13.6279	15.8474	15.8566	12.6772		12.6923	14.3088	16.6639	12.3891	15.4069		11.8522	14.4649	26.2453		15.1548	16.3095	13.7486	13.8481
ENSMUSG00000004567.16	15.6255	15.806	14.6595	16.8284		15.4558	14.9223	13.8501	14.4739		13.3903	12.6526	14.3154	13.8332	20.4874		16.9024	15.2332	19.0367		15.9136	17.697	15.2125	17.7163
ENSMUSG00000004568.12	8.95598	10.0794	9.79836	14.478		16.05	13.2196	9.02482	13.6999		8.48618	9.88921	12.2751	7.94546	13.2382		14.5458	17.3552	16.51		13.6819	13.7593	11.1324	13.4463
ENSMUSG00000004591.16	20.8111	22.0314	22.0564	23.462		24.1101	20.9706	19.478	25.3993		19.9186	19.9088	19.8473	20.5857	25.2817		26.7752	23.6902	26.6902		22.9934	21.0788	21.452	21.9887
ENSMUSG00000004609.11	0.302467	0.286441	0.28728	0.240375		0.333658	0.361228	0.755527	0.293003		0.452218	0.198146	0.182744	0.116357	0.248521		0.426092	0.472345	0.575342		0.112596	0.48954	0.20312	0.121417
ENSMUSG00000004612.9	0.204347	0.199568	0.466549	0.312461		0.298958	0.35656	0.337475	0.171151		0.296435	0	0.096456	0	0.32255		0.104684	0	0.090586		0.109079	0.071825	0.301631	0.114017
ENSMUSG00000004626.14	40.1679	42.0104	47.1295	35.4119		43.7172	46.3314	48.3834	44.3696		40.6948	41.8924	43.9988	38.0078	60.1274		50.9123	51.1371	64.1825		46.8252	46.5008	41.7484	51.6776
ENSMUSG00000004630.18	0	0.028428	0	0.029142		0	0.025421	0	0		0	0	0.027037	0	0		0	0	0		0	0	0.025104	0
ENSMUSG00000004631.15	1.53223	1.63648	1.67232	3.05437		2.52219	2.52246	1.56263	2.63374		1.66891	1.80492	2.26822	1.52099	2.21039		2.78949	2.43223	1.10822		2.93552	2.38056	1.4983	2.41041
ENSMUSG00000004633.17	9.70776	9.76649	9.40131	6.47396		7.78941	8.33139	8.56886	10.7542		12.5309	9.01621	9.04282	8.65208	9.03503		9.56591	11.2209	10.899		8.79582	9.67367	8.21057	9.85143
ENSMUSG00000004637.15	4.90851	5.31741	5.18486	5.22619		5.92501	4.73677	5.10002	5.80544		3.62505	4.3775	5.22526	4.29542	6.92873		8.88914	8.60122	9.56804		5.9554	5.02219	5.24015	6.01579
ENSMUSG00000004642.13	10.0831	7.97306	7.83604	11.4623		8.87645	8.47851	8.89666	14.2415		8.88099	11.265	8.52397	7.55988	10.3307		13.7249	10.5065	9.46659		11.289	10.9549	8.66673	9.97774
ENSMUSG00000004655.5	221.312	234.83	225.479	267.735		283.714	257.45	237.339	305.686		219.704	203.84	231.552	213.197	282.374		362.045	191.57	184.537		234.556	184.087	246.529	239.296
ENSMUSG00000004661.15	0.627079	0.970215	0.563016	0.721957		0.712001	0.700187	0.53626	1.52146		0.469119	0.70225	0.648951	0.627241	0.767982		0.863767	1.21677	1.1987		0.479657	0.523423	0.469078	0.857119
ENSMUSG00000004665.10	5.763	6.74825	4.3177	9.36422		5.77398	7.30506	5.14642	9.97786		4.06129	5.47561	6.09536	5.33581	7.47636		8.21704	2.96026	4.44791		8.5731	8.25571	5.43228	8.94354
ENSMUSG00000004667.18	21.3208	20.1092	24.0561	24.272		23.5171	26.3448	23.4718	27.232		18.8201	23.4767	25.956	20.8915	33.3019		35.4187	21.8457	18.7731		29.3755	28.8476	25.1896	30.0916
ENSMUSG00000004668.14	15.058	21.5604	16.0359	24.4725		39.4715	22.2701	16.7893	27.4744		16.93	21.1174	30.7762	14.8044	34.5961		37.3783	77.6584	76.2063		26.3948	26.0994	20.2704	38.0551
ENSMUSG00000004677.17	4.41496	4.36332	3.04734	4.73325		4.71173	4.93156	5.04423	5.20775		3.88164	4.02791	5.6876	3.34376	5.12293		6.08416	6.47025	5.61932		3.9528	4.42982	4.37401	5.14815
ENSMUSG00000004698.10	0.183233	0.33872	0.307084	0.309229		0.38746	0.239883	0.181065	0.263022		0.046612	0.099308	0.071321	0.155189	0.095863		0.385938	0.186511	0.368079		0.145753	0.133073	0.179933	0.127825
ENSMUSG00000004707.14	0.173594	0.11004	0.264814	0.274648		0.236373	0.11383	0.27166	0.105419		0.089034	0.181749	0.074763	0.165752	0.08024		0.053975	0.021819	0.049109		0.110429	0.075578	0.062622	0.064698
ENSMUSG00000004709.14	0.074076	0.050833	0.083068	0.083268		0.207725	0.132809	0.25476	0.090634		0.069027	0.197002	0.058025	0.026802	0.111208		0.096046	0.140996	0.079291		0.032717	0.151962	0.070646	0.069667
ENSMUSG00000004730.14	0.975651	1.2338	1.13899	1.79777		1.64072	1.85966	1.61094	1.11092		0.656002	1.07611	0.654514	0.554214	0.675285		0.39849	0.452437	0.497605		0.979986	1.44136	0.765439	0.704552
ENSMUSG00000004748.5	13.8499	8.36185	11.5023	15.6232		12.3549	12.807	10.2146	16.443		7.16381	9.96601	10.2072	10.044	12.2426		13.9648	6.5487	8.67567		12.0935	13.7214	11.863	12.7579
ENSMUSG00000004768.14	2.68073	3.0516	4.38529	2.46698		3.68939	3.04892	4.14314	2.37711		3.20577	4.64798	2.67567	3.00052	3.93162		3.60061	4.36346	5.12248		3.00528	3.71829	3.48149	3.45744
ENSMUSG00000004771.12	81.4757	87.514	82.7202	83.2031		88.1616	85.7611	77.3176	101.172		80.6375	76.1931	96.0867	82.2501	119.384		124.064	71.3261	73.2774		105.776	105.518	89.5358	107.943
ENSMUSG00000004788.11	14.775	19.1521	20.8987	19.0731		18.1871	16.7846	14.0246	22.2593		17.5883	15.9033	19.9647	14.8961	22.0135		17.0395	12.1603	21.6319		13.5801	19.9113	16.0982	18.1352
ENSMUSG00000004789.10	116.856	109.574	118.306	121.801		103.059	118.246	109.572	139.746		121.636	131.871	121.957	118.42	142.66		124.28	85.1911	117.493		145.841	155.372	126.143	154.6
ENSMUSG00000004791.7	0.077567	0.068636	0.196253	0.342834		0.129053	0.18095	0.280655	0.28776		0.074994	0.135288	0.244722	0.045211	0.338964		0.282027	0.198828	0.100412		0.327991	0.34167	0.188477	0.293888
ENSMUSG00000004798.14	8.76055	9.22113	8.64134	10.0378		9.17773	9.15828	7.91038	8.37734		7.0861	7.94538	7.45088	8.03863	8.35377		7.50812	6.71795	8.42563		8.77422	7.50936	9.09356	9.73108
ENSMUSG00000004815.12	9.74852	8.00775	9.38384	8.43584		8.54439	11	11.1048	9.87468		7.84946	10.7164	10.9438	8.86237	11.4603		8.44248	12.7344	21.0207		8.45364	10.3098	9.50971	10.5442
ENSMUSG00000004837.2	1.37065	1.99759	1.84161	3.66276		2.56559	2.52085	2.56525	3.06559		1.79844	1.74185	2.08527	1.77639	2.37069		2.1478	1.77321	1.3936		2.53692	2.25929	1.88523	1.78074
ENSMUSG00000004843.7	18.2914	19.4925	18.3153	20.0738		18.1332	18.0056	18.258	21.4299		16.5283	16.8086	20.126	18.5518	22.0079		22.8693	17.3403	13.8688		18.9967	20.5116	20.291	22.4944
ENSMUSG00000004846.10	9.67272	10.3498	10.0147	8.40582		11.3608	10.0268	10.2683	10.7842		9.04537	10.4712	9.02885	8.00353	10.414		9.98031	8.05216	10.1809		11.4686	11.494	9.32854	8.7385
ENSMUSG00000004849.14	21.6525	23.1153	25.3624	21.0098		19.3693	24.3622	18.8724	26.9443		25.9461	30.7454	24.3516	22.651	34.3488		25.3873	12.4919	15.0298		34.6556	33.7311	29.9405	32.354
ENSMUSG00000004864.12	3.37174	2.32187	3.19327	3.05191		2.29434	3.46137	4.19612	2.09423		5.09659	6.22961	3.25346	4.73516	3.50776		4.58114	4.15565	2.57199		5.79353	9.29257	3.75453	4.13816
ENSMUSG00000004865.15	23.3223	19.995	26.6735	18.9057		17.3291	26.4754	25.9909	24.751		21.1367	18.0705	17.3598	23.1615	18.9326		19.833	17.3154	31.5997		20.8901	20.5911	24.9716	20.4271
ENSMUSG00000004880.11	12.9835	8.45796	20.2303	9.40386		8.27326	12.2487	11.389	12.7613		15.0783	11.5384	6.81346	11.631	12.4287		12.3766	7.99657	17.8268		11.662	11.3672	12.8268	9.66962
ENSMUSG00000004891.16	4.24077	5.32539	3.44378	6.74289		6.17566	4.14341	3.99891	6.55067		2.94815	4.2873	5.93252	4.33041	7.1363		6.95903	4.32987	4.20154		5.80335	5.67068	3.36368	6.0487
ENSMUSG00000004895.9	11.9017	10.965	11.6054	12.4894		13.6999	12.0977	11.0214	13.5077		9.45406	11.4472	11.6679	11.3255	14.0551		13.5693	6.93475	8.27054		13.4898	11.8782	12.3794	12.9976
ENSMUSG00000004896.16	2.77674	1.87696	1.72338	2.33742		2.78853	2.57559	2.96389	3.03739		2.31955	1.93625	2.02111	2.3036	3.19685		3.0042	5.06006	5.69478		2.83305	3.02357	2.62933	2.72893
ENSMUSG00000004897.16	63.7012	69.5055	80.1225	72.877		70.7886	74.6464	63.8772	74.875		66.1339	60.6389	63.1656	62.7142	77.2423		77.332	47.2684	55.2506		75.0169	69.4209	59.6596	71.3006
ENSMUSG00000004902.7	0	0.020898	0.021348	0		0	0.062989	0.040548	0		0	0.021971	0.039754	0.018361	0		0.021935	0.048294	0.108713		0.044863	0.06459	0	0.023868
ENSMUSG00000004929.12	3.74121	3.78366	5.26952	4.7238		4.32437	6.6921	5.53383	6.31776		4.41944	4.93537	5.72813	5.33793	7.05196		6.90995	4.29234	4.71014		6.81188	5.62841	5.78545	7.42415
ENSMUSG00000004931.11	26.9747	19.0521	28.0117	21.7468		20.3239	21.9861	24.2004	28.4406		18.1834	19.9166	20.3999	18.8377	24.9082		25.6507	13.081	19.6779		22.4945	21.4795	21.9149	22.6875
ENSMUSG00000004933.17	0.15564	0.179467	0.087598	0.128599		0.075517	0.13122	0.15526	0.176234		0.075163	0.195365	0.047737	0.046645	0.175282		0.16266	0.061344	0.081302		0.200526	0.181824	0.045354	0.028663
ENSMUSG00000004934.14	5.32953	4.19158	5.5703	5.2611		5.02498	6.08929	5.24006	6.06279		4.89436	6.25318	6.42798	4.69953	7.33754		6.82673	5.69533	6.33754		6.41139	7.65381	5.62114	6.65866
ENSMUSG00000004936.8	15.83	20.8029	15.8767	23.9483		22.3648	18.1145	16.0497	25.5957		17.3501	18.7813	23.6511	17.8175	27.4831		27.9242	19.6948	19.7082		28.6567	25.748	20.0805	26.8752
ENSMUSG00000004937.6	30.0019	29.8778	29.514	31.4328		29.9328	33.1443	28.9528	35.8061		28.1926	30.0908	32.3091	30.1392	39.4954		37.3828	22.7329	26.8746		32.8714	33.7646	31.199	35.1944
ENSMUSG00000004945.15	55.3982	59.3711	62.877	65.5432		54.743	59.718	54.6125	68.4692		51.7748	65.609	59.4134	53.3252	70.0077		73.3686	38.5931	36.4276		70.1032	65.0028	62.1839	69.9852
ENSMUSG00000004947.15	1.73515	1.8144	1.94094	2.2885		2.33675	2.29629	1.90813	2.43672		1.78326	1.51144	1.70343	1.48906	2.57626		2.98595	1.84076	2.39603		1.83421	1.836	1.99569	1.90292
ENSMUSG00000004951.10	41.1385	13.5352	7.24385	11.4671		15.923	11.8636	6.02055	23.1338		11.1649	6.47718	6.41196	4.88464	8.60548		7.79978	3.5772	3.14081		8.52042	10.3641	6.3424	8.32137
ENSMUSG00000004952.13	0.831209	0.62021	0.615449	1.18714		0.62612	1.01023	0.689521	0.671173		0.246331	0.502709	0.464422	0.240919	0.304216		0.664468	1.08334	1.15711		0.372588	0.82553	0.420563	0.602736
ENSMUSG00000004980.16	97.6209	96.7646	89.3075	95.9966		94.5088	95.5652	92.4437	130.939		76.3211	84.7023	90.8814	86.4833	102.707		114.004	140.635	138.128		108.675	96.6826	90.1438	118.257
ENSMUSG00000004988.9	15.7692	15.9223	17.8726	20.271		25.1187	24.6364	11.8577	21.2881		18.6712	13.6117	18.1103	11.2041	22.0678		22.2251	14.044	15.5177		13.6772	12.9781	15.9519	19.6764
ENSMUSG00000004994.12	3.5198	2.78071	2.60538	4.38251		2.14557	3.79895	3.40192	3.03693		1.96816	4.83307	2.56502	1.89034	2.91902		4.16818	5.45969	4.63647		2.90186	2.66735	2.5112	4.07803
ENSMUSG00000004996.9	9.06473	7.0359	6.87092	7.30534		6.53314	8.26365	7.90384	7.67162		6.44538	9.4117	7.65719	6.26601	8.48395		11.4985	6.93182	6.22939		7.64156	6.13141	8.90193	7.37034
ENSMUSG00000005034.15	15.5922	16.8498	15.5541	19.2655		18.9853	15.8326	15.5542	19.5582		16.39	15.3673	15.2557	15.4077	21.7315		23.5172	19.8104	20.0311		17.9843	17.35	16.7049	18.1324
ENSMUSG00000005043.13	3.07399	2.68599	3.00296	3.27336		2.93962	3.24554	3.24783	3.73623		2.38715	3.20988	2.6526	3.76926	3.81888		3.19756	1.83501	2.88219		2.96757	2.77035	3.91952	3.79544
ENSMUSG00000005054.7	50.327	59.0578	58.5399	61.3692		60.5433	59.6142	56.5765	73.0812		53.8482	70.713	68.5281	61.1074	91.5832		82.6502	48.6421	48.0917		79.8003	75.4282	56.7487	81.2351
ENSMUSG00000005057.13	0.368726	0.207745	0.114845	0.655019		0.223937	0.282684	0.361206	0.717723		0.184553	0.112369	0.519027	0.109754	0.707516		0.157205	0.376922	1.02011		0.185676	0.212002	0.234332	0.225733
ENSMUSG00000005069.12	26.2724	28.0644	26.8232	25.3929		24.9766	26.1681	25.1024	27.7749		25.4466	27.7685	28.5621	27.0075	39.7066		38.2623	21.5791	25.8187		34.3139	30.5581	29.0424	34.9965
ENSMUSG00000005078.16	13.8032	14.0661	14.6213	14.1293		12.6339	13.6111	13.4017	16.0804		12.5087	15.3406	13.7331	13.8004	15.4318		17.4743	13.8695	10.8407		16.6671	14.8011	13.2207	17.272
ENSMUSG00000005087.17	0.555134	0.586924	0.539957	0.636403		0.800562	0.941913	0.872225	0.758972		0.378231	0.430696	0.333465	0.278691	0.414146		0.340782	0.46952	0.503838		0.516239	0.434015	0.454276	0.620636
ENSMUSG00000005089.15	3.88204	1.64117	4.73076	1.86897		3.71462	6.2727	3.33417	3.09167		2.19229	4.46319	2.77988	3.24838	2.82618		5.99717	4.99174	4.25531		3.40085	5.72421	3.09572	2.16657
ENSMUSG00000005102.13	2.47127	2.8582	2.14958	2.58244		2.7994	2.71888	1.99555	3.33455		2.09506	2.42413	3.31011	1.68084	2.75557		3.29421	5.57364	4.31257		2.57541	2.26916	1.98604	2.81235
ENSMUSG00000005103.12	44.227	49.1176	42.6194	49.1286		42.5	44.8593	39.3479	63.7149		45.6915	42.1164	49.1969	44.7548	63.8701		62.7119	39.2587	49.0452		53.2973	57.5433	48.0521	62.0048
ENSMUSG00000005107.13	4.81993	6.58038	4.434	5.90153		8.2257	4.20958	3.99567	7.35923		6.10713	9.36571	6.9447	4.81589	9.39165		11.3458	24.4632	9.70345		10.3319	8.43405	5.36172	11.1087
ENSMUSG00000005124.10	0.29448	0.333621	0.411411	0.596884		0.178266	0.253305	0.2579	0.505393		0.215664	0.510841	0.380832	0.469087	0.567712		0.488539	0.102824	0.454784		0.799496	0.635861	0.368019	0.635992
ENSMUSG00000005125.13	708.302	424.433	277.627	468.926		564.136	716.814	621.581	630.692		468.232	453.797	1014.79	761.049	687.212		947.988	521.664	597.078		576.804	779.236	797.56	945.908
ENSMUSG00000005131.4	1.28682	1.60666	1.00033	1.72107		1.16298	1.1745	1.27881	1.72604		2.60416	1.91225	2.40598	0.883928	2.33792		2.61871	1.29808	1.25026		2.33535	1.84092	1.82899	2.76102
ENSMUSG00000005142.10	37.4665	34.1703	39.843	33.6586		35.8466	40.1715	35.8376	32.6571		33.7613	33.4042	33.049	34.571	52.1213		42.0332	27.7981	38.3259		33.7438	28.8978	34.156	39.009
ENSMUSG00000005148.8	0.161084	0.275181	0.169022	0.258272		0.352866	0.467519	0.258546	0.575137		0.289188	0.180733	0.359917	0.191432	0.25083		0.313805	0.454392	0.313414		0.221405	0.194313	0.22763	0.255377
ENSMUSG00000005150.16	8.79905	10.6319	9.29835	9.16362		8.21514	8.12255	7.6815	9.46192		8.35346	8.3063	8.82493	8.35562	11.1415		10.4879	8.30296	8.27314		10.1981	10.2412	8.99041	9.84701
ENSMUSG00000005161.15	130.16	142.874	136.5	151.483		141.184	140.394	128.311	173.763		122.451	149.735	155.07	133.738	204.666		192.674	88.711	101.96		199.969	171.288	140.764	182.091
ENSMUSG00000005198.15	4.97691	5.7819	5.34108	5.7751		6.28981	6.69873	5.28107	6.15323		3.92087	4.24158	5.01592	4.39759	6.39597		7.01039	9.7849	15.4265		4.99927	6.207	5.83305	8.53079
ENSMUSG00000005202.2	0.058421	0.145301	0.02969	0.119165		0.08747	0.145967	0.028198	0.162622		0.084727	0.183954	0.304016	0.102116	0.095314		0.274505	0.369298	0.151231		0.124831	0.11982	0.086481	0.398306
ENSMUSG00000005204.12	14.9292	15.4163	16.4956	17.7047		15.8656	14.733	16.5903	17.2085		14.2331	16.9773	12.4044	13.4445	19.0317		19.4565	18.2581	18.2149		13.6697	14.5426	13.4161	14.6991
ENSMUSG00000005220.10	0.163956	0.850187	0.19875	0.857294		2.58818	1.55909	0.994223	0.77468		0.116736	0.147215	0.625872	0.143653	0.330749		0.570579	0.188932	0.760306		0.140236	0.210295	0.202817	0.307978
ENSMUSG00000005225.15	17.3973	11.8304	22.3563	11.1086		7.60145	17.3557	19.1631	11.0746		16.5819	18.0323	10.6065	16.0972	14.2475		11.5572	6.405	16.023		10.3429	12.7966	14.9781	10.9036
ENSMUSG00000005233.16	7.48613	20.0167	11.2467	24.0225		18.1909	8.81672	6.13275	19.5131		7.14092	15.5148	19.6319	10.4292	16.5918		16.194	9.94279	7.23868		23.5388	32.8486	9.01172	22.6459
ENSMUSG00000005251.15	7.11805	10.3473	5.8506	7.65592		12.849	5.46676	4.41785	11.7934		7.85347	7.81287	6.68692	5.56803	10.1748		9.12584	5.4244	5.26919		10.1843	8.54437	5.77109	8.80825
ENSMUSG00000005262.13	18.5922	15.7904	20.2248	17.3399		16.6534	16.24	16.0056	18.5711		15.2787	12.5405	15.4662	12.7223	20.3734		20.6087	27.9306	22.3369		15.8596	13.0046	12.6359	16.1638
ENSMUSG00000005267.13	0.242169	0.497974	0.456363	0.498944		0.695232	0.368364	0.560086	0.329825		0.270371	0.499341	0.417327	0.365981	0.61177		0.559317	0.925732	1.0744		0.499931	0.442148	0.536783	0.774355
ENSMUSG00000005268.20	6.84881	77.1048	0.572394	62.3469		52.8952	8.40692	5.87815	46.9319		1.45823	9.80697	44.9066	8.33121	31.4856		65.1304	34.2168	25.4679		29.2349	17.0154	19.2035	26.3886
ENSMUSG00000005299.6	37.2337	34.0111	38.4292	31.8019		27.3234	34.2985	32.7935	35.9104		36.6725	37.7966	32.3499	33.9716	41.4475		34.6756	11.811	25.5696		32.4262	34.1812	35.7858	41.3798
ENSMUSG00000005312.15	38.505	32.6374	36.3495	35.0859		31.7704	35.8545	32.1852	42.8162		31.75	28.3089	34.5269	34.0074	34.2148		37.1766	25.3816	28.5496		33.0204	33.8218	35.2318	38.7719
ENSMUSG00000005320.9	6.79906	5.61045	8.34248	4.97432		8.14841	9.81336	9.72819	10.1413		5.12821	7.26063	6.68184	6.61672	9.83514		7.03792	6.35532	13.5062		6.33921	7.12799	6.72854	5.45069
ENSMUSG00000005354.16	71.8357	61.413	79.9253	69.152		61.1956	77.975	74.0073	86.0732		66.7554	62.3763	60.0705	59.7828	80.3786		89.8671	50.8645	47.9781		68.8956	62.5497	66.7992	73.034
ENSMUSG00000005360.14	0.372378	0.478418	0.233455	0.526473		0.572069	0.655856	0.391497	0.832792		0.283758	0.422714	0.553881	0.206811	0.350059		0.49908	0.879524	0.515121		0.577439	0.4518	0.380304	0.64576
ENSMUSG00000005362.14	23.3554	21.8689	24.8883	21.4648		23.7166	27.1122	23.5316	20.6584		23.2792	23.4556	23.7038	24.9096	30.8876		33.6499	26.9095	22.8578		26.4195	25.4131	23.0002	26.0894
ENSMUSG00000005364.11	1.45429	2.56625	1.67138	3.24558		3.71259	2.84121	7.8196	7.80154		2.95514	2.57018	4.69491	4.87038	6.11252		5.90209	0.864925	11.3049		4.61531	4.08115	4.43334	2.85345
ENSMUSG00000005370.3	4.16173	4.46112	4.83923	5.17085		5.18659	5.00396	4.94229	5.66703		3.62414	4.058	5.13656	4.5409	5.144		6.25941	4.32927	5.17097		5.52341	6.29498	5.47599	6.20781
ENSMUSG00000005371.14	7.84102	7.5784	7.88846	8.21496		10.0912	8.22251	7.76611	11.0236		6.77034	7.13354	8.11306	6.35355	9.33204		11.7808	10.3444	10.6248		7.03261	9.00276	6.97245	10.3038
ENSMUSG00000005373.13	12.2142	12.0487	13.283	9.16536		14.8705	13.269	15.6496	13.2441		14.2867	13.0079	12.8564	11.9777	17.3342		14.4515	33.5588	33.7696		12.5635	13.8054	17.2821	13.5761
ENSMUSG00000005374.13	4.9177	4.64645	5.18459	4.33877		4.43907	4.5787	4.15812	4.75322		4.18297	4.66966	4.98873	4.33048	4.51465		6.83182	4.13972	5.18444		4.73786	5.1448	4.0346	5.6989
ENSMUSG00000005378.17	13.1389	14.9292	13.7964	12.3415		14.8032	17.5673	15.8815	15.7385		10.0189	11.6523	10.8462	12.7405	13.3146		13.5173	15.1712	20.0871		11.0747	11.5741	13.9233	15.4984
ENSMUSG00000005397.8	4.94095	7.91392	4.53833	7.2825		7.17484	5.60024	4.40499	7.97579		5.86414	5.38369	5.04284	5.64614	7.72312		6.54913	6.59806	7.40672		7.69416	7.85389	5.14078	7.80052
ENSMUSG00000005410.6	0.724501	1.61271	0.672929	1.67641		1.27339	1.24411	1.2252	1.69059		0.773978	1.31747	1.1568	0.792591	2.3265		1.45809	1.02038	0.64387		3.70338	7.49142	1.52004	2.949
ENSMUSG00000005413.8	14.6261	9.29656	8.03835	5.80218		6.51224	6.02638	5.69418	9.76992		15.142	8.25111	6.18748	21.0114	7.32541		5.3421	1.59011	3.55799		19.1354	11.8665	9.27452	8.28309
ENSMUSG00000005417.17	32.1423	41.8802	30.4632	42.0646		43.3291	37.2706	31.9171	41.1952		29.5966	27.738	40.6302	26.801	40.464		50.0021	40.3926	45.706		36.4847	36.4925	32.1042	39.9493
ENSMUSG00000005442.13	5.29022	5.52984	5.00042	5.17823		6.03077	6.95432	5.21744	6.48245		4.10641	3.26067	4.68572	3.23619	4.67679		7.85283	8.32912	11.2276		5.0962	6.55746	4.96052	5.5188
ENSMUSG00000005447.12	7.45505	9.16903	7.74479	13.4187		10.5968	7.97052	10.74	12.0689		6.30461	8.97376	10.3192	8.11028	11.835		14.7239	7.18642	7.39809		14.557	14.301	9.61124	10.3668
ENSMUSG00000005465.9	0.171292	0.362325	0.119426	0.463999		0.422338	0.279024	0.226828	0.29346		0.070913	0.291855	0.152922	0.16695	0.255762		0.122729	0.196397	0.20902		0.232173	0.313656	0.229161	0.198063
ENSMUSG00000005469.10	18.0938	18.7245	22.0618	22.702		19.6096	21.4527	21.4404	24.7859		18.5832	16.9609	19.7892	21.4	26.7455		29.3775	13.513	17.1434		19.8214	22.7474	22.9645	25.4014
ENSMUSG00000005470.8	0.112892	0.292192	0.114803	0.207279		0.067623	0.225815	0.130835	0.175822		0.087315	0.259948	0.277908	0.059242	0.294931		0.18873	0.155818	0.233863		0.579066	1.27371	0.289919	0.436411
ENSMUSG00000005481.18	10.7158	11.9086	11.8027	11.3239		9.58044	11.72	11.0372	13.513		9.92516	10.2863	10.4611	9.95606	11.8751		13.2368	8.83058	9.9524		11.8896	12.9644	13.5936	13.7635
ENSMUSG00000005483.10	73.5332	14.2756	12.6346	12.7835		12.3548	12.43	9.86126	125.599		6.08756	7.23113	7.55184	7.5995	12.2175		11.9499	5.55327	6.76454		8.8593	8.22768	9.10767	9.71163
ENSMUSG00000005501.14	5.47995	5.81675	4.778	6.32155		6.00653	5.73148	4.93066	6.48412		4.8103	6.36514	6.69307	5.82532	7.58432		6.67691	11.6623	12.3134		7.01358	8.01707	5.64463	7.75399
ENSMUSG00000005505.12	7.91188	7.11419	7.97976	8.19801		8.42229	8.84604	6.92645	9.38415		6.90455	8.0375	8.04148	6.32358	9.48076		12.0956	6.01587	6.89268		8.10856	8.387	6.95202	9.25173
ENSMUSG00000005506.16	15.373	15.7567	16.951	16.1133		16.1603	15.5606	16.1032	19.9672		13.127	13.4787	15.4911	15.2957	17.5385		17.8856	24.8414	30.2644		17.9987	16.3291	15.7555	18.5518
ENSMUSG00000005510.9	146.705	151.597	157.723	158.222		143.447	154.179	144.262	173.761		135.793	148.556	167.577	137.917	205.287		208.961	104.922	113.523		192.336	175.797	152.529	187.696
ENSMUSG00000005514.14	98.6981	182.944	152.529	125.63		153.094	117.253	101.969	149.965		130.366	119.399	85.4589	101.058	124.311		89.2369	64.5374	82.0773		130.087	115.454	87.3501	95.9266
ENSMUSG00000005533.10	20.003	16.9413	19.381	16.1809		21.0955	19.4445	19.68	16.5847		16.3173	17.3893	13.9074	17.035	19.9811		20.9494	32.2884	45.9556		15.6941	18.4045	18.495	21.6544
ENSMUSG00000005534.10	15.2548	17.8472	13.8519	17.1491		19.7524	15.6148	15.5238	20.278		14.2712	14.8967	15.6397	14.8531	22.6897		23.7076	41.7329	30.1048		17.3591	22.6191	16.5966	22.3251
ENSMUSG00000005547.14	127.364	96.0524	46.5391	68.6612		90.1929	48.4056	108.787	43.4042		80.382	206.739	64.4974	33.9979	330.862		297.749	157.629	211.626		74.4079	33.0069	81.635	71.3581
ENSMUSG00000005553.14	5.92655	12.8069	7.00102	9.99975		9.7792	5.38796	6.37975	9.85616		9.39485	10.8976	16.9063	9.67932	16.3187		18.4678	5.84868	12.5021		19.343	11.9338	10.9849	15.5448
ENSMUSG00000005566.14	20.3704	22.136	16.6983	24.6954		23.6034	21.045	22.2855	30.1393		16.5846	18.2036	23.8206	19.6366	27.8868		31.5042	23.3333	26.3701		21.7882	25.4079	20.1119	24.4447
ENSMUSG00000005575.16	42.0728	42.1921	45.4675	46.2457		39.8193	43.7629	40.8995	54.0127		41.0588	43.472	46.5196	47.2796	59.0926		55.5169	30.1596	33.4334		54.4806	56.6261	47.6154	54.278
ENSMUSG00000005580.11	5.07172	4.9735	5.30991	6.02144		4.92419	4.9386	4.37419	6.02554		3.78115	4.28008	4.21935	3.84883	6.7028		5.25171	4.11367	5.88856		5.15974	4.95796	4.90347	6.27567
ENSMUSG00000005583.16	3.0434	2.8381	2.18271	2.87		4.31795	3.81874	2.52612	2.76534		1.96992	2.04991	1.59015	1.54052	3.03279		2.9243	5.00943	3.853		1.51324	2.02871	1.502	2.17903
ENSMUSG00000005609.16	10.6372	10.1423	10.396	11.1707		11.165	10.9447	10.2185	11.1955		9.16043	8.48438	9.76961	9.674	11.335		10.6473	12.0134	14.2667		9.76951	9.38848	9.89068	11.363
ENSMUSG00000005610.17	676.007	803.239	721.323	919.905		896.438	663.985	821.84	817.788		531.067	677.342	785.801	654.606	614.576		694.58	925.481	863.92		650.506	620.576	682.527	772.825
ENSMUSG00000005611.15	1.68268	2.08093	1.29083	1.66876		2.77789	3.16207	1.41015	3.31499		2.10167	1.23099	1.21039	0.951768	2.1519		2.51822	2.18037	1.95662		0.865976	1.05121	1.27062	1.35898
ENSMUSG00000005615.15	28.4359	30.8404	26.3856	21.4861		27.1853	28.343	24.2881	26.4227		32.3642	27.294	25.194	27.7602	33.7929		33.914	18.5613	27.5989		28.1482	30.2988	27.1799	30.3503
ENSMUSG00000005621.11	8.96756	6.22196	4.80947	4.51455		6.60716	6.73448	5.43428	11.2071		5.44596	6.48706	5.04852	4.50709	6.11583		7.28923	7.3048	8.61776		5.29615	6.11082	5.96659	6.98029
ENSMUSG00000005625.15	60.5136	51.5129	63.4096	50.4494		44.6831	57.0848	55.5597	51.5569		57.7371	50.7306	49.7339	52.2787	66.7429		70.9114	40.0823	38.1045		54.4635	50.5393	54.7135	54.5598
ENSMUSG00000005628.12	0.651185	0.399702	0.451124	0.346733		0.47856	0.374849	0.427309	0.995058		0.167111	0.21341	0.321546	0.063043	0.334293		0.444737	0.222473	0.923083		0.299911	0.21187	0.543211	0.505752
ENSMUSG00000005640.11	2.79343	3.41472	2.65244	4.30694		3.6221	2.71244	2.18623	3.12996		1.35695	2.14831	2.09246	1.34726	3.247		3.91742	3.89655	5.21768		2.16502	1.76714	1.82353	2.2516
ENSMUSG00000005656.9	28.1189	45.0093	46.2342	29.4364		45.482	41.7087	26.4157	42.8362		49.9283	48.344	34.3357	46.2464	65.1892		41.6003	34.659	25.5036		52.5423	52.3417	27.4676	28.8239
ENSMUSG00000005667.8	1.06648	1.42891	1.08263	1.7467		0.857709	1.85246	1.18296	1.76573		1.39879	1.10707	1.2511	1.11166	1.53811		2.05246	1.91802	1.56774		1.81425	1.33528	1.48521	1.52904
ENSMUSG00000005672.12	1.69208	2.53716	1.49533	2.4634		3.82124	2.05854	1.66054	2.63823		1.12133	2.01736	2.5859	2.18559	2.40875		2.68998	4.70715	4.75942		2.52263	2.37733	2.23681	3.0516
ENSMUSG00000005674.9	17.6452	14.2924	20.4315	22.0808		17.6375	19.1738	17.5184	20.098		14.5599	19.1748	21.042	19.0523	22.879		22.9831	9.64711	11.8636		19.3245	18.4807	19.3476	21.7337
ENSMUSG00000005677.14	0.148152	0.191322	0.081794	0.355903		0.355218	0.227016	0.051101	0.352897		0.051156	0.282244	0.599032	0.068491	0.445954		1.45168	4.14016	0.156271		0.42705	0.487207	0.211558	0.742891
ENSMUSG00000005681.12	8.18402	5.2043	6.48823	8.98032		6.34876	6.36728	3.4202	5.74142		6.59325	8.93875	9.933	4.81669	9.11321		10.5418	1.52971	3.19853		12.1741	14.8589	10.5162	27.8475
ENSMUSG00000005682.9	2.06219	2.12589	2.12032	2.74927		2.79202	2.3951	2.49716	2.88708		1.70791	2.24546	2.52216	1.93274	3.2342		3.74028	6.14224	5.38848		2.48919	2.30795	2.08925	3.03858
ENSMUSG00000005683.8	73.8952	71.2589	79.0439	82.6845		63.0272	80.1068	70.874	101.708		69.7557	72.7481	81.8774	71.4878	94.6278		91.0581	52.0426	70.0047		90.436	93.1846	80.3575	96.8954
ENSMUSG00000005686.17	2.45459	3.31223	2.05807	3.80876		4.75407	3.11914	2.74448	4.15596		1.81341	3.0736	4.59485	2.76683	3.28197		4.34667	7.48135	6.22443		4.97246	4.1302	3.82781	6.56348
ENSMUSG00000005687.14	17.005	20.2381	17.1323	17.8964		15.697	17.7194	17.1451	19.3182		14.8436	17.6654	17.6367	16.3776	22.0767		22.5453	15.7204	13.6781		16.7033	14.418	19.2257	21.5546
ENSMUSG00000005698.15	12.8262	15.0355	10.4005	15.4925		15.9025	15.6944	12.3144	16.7363		7.9142	9.61678	12.1837	11.7567	16.5978		19.2997	16.8577	16.4537		14.6529	11.1039	13.1688	14.9645
ENSMUSG00000005699.16	4.16286	3.61316	6.34346	6.03503		4.1743	5.53496	5.24376	4.63858		3.81442	4.35002	4.6354	4.32372	5.57031		6.81414	2.20118	4.65864		5.79991	5.09319	5.49419	6.8456
ENSMUSG00000005705.10	0	0.191072	0	0.075024		0.131492	0.144637	0	0.082477		0	0	0	0.192139	0.159338		0.153102	0.168417	0.095114		0.078554	0.073507	0.067697	0.250044
ENSMUSG00000005716.16	46.4614	57.6221	29.0818	32.3909		43.5686	30.259	29.7226	41.8368		14.8168	65.2591	85.8199	45.9627	48.7763		44.3503	18.1989	26.8116		90.8513	62.0379	22.3234	63.2049
ENSMUSG00000005718.8	0.881685	1.03455	1.55825	1.82575		0.703178	1.89731	1.25008	0.735777		2.01348	1.57762	2.29191	1.17091	2.23628		1.73387	3.89398	2.14287		2.2137	1.88587	2.04146	1.90253
ENSMUSG00000005732.14	19.8192	18.9721	20.1038	20.8564		18.6724	21.4319	20.3792	23.8153		14.4305	15.5675	19.3886	19.4172	21.7482		27.6322	20.7129	16.6932		21.4772	21.4743	19.2356	21.8862
ENSMUSG00000005763.15	0.078014	0.11988	0.126969	0.15285		0.236128	0.187966	0.144702	0.166144		0.068553	0.104551	0.122013	0.109191	0.135896		0.072475	0.284359	0.168951		0.130468	0.048381	0.024662	0.11041
ENSMUSG00000005774.12	2.43872	2.71619	2.57772	2.83442		3.87281	3.6361	4.3902	2.48082		2.94041	4.47791	5.41176	2.9536	4.48341		3.29635	6.50857	5.89534		3.15129	3.77235	3.63925	3.81223
ENSMUSG00000005779.12	123.38	109.235	139.751	109.028		102.51	118.759	115.177	130.227		115.751	107.216	101.241	107.141	148.333		147.843	76.6092	74.7232		127.653	118.606	113.997	123.842
ENSMUSG00000005800.3	0.016221	0.161571	0	0.016548		0.421119	0.064937	0.141055	0.072118		0.109768	0.016982	0	0.014197	0.088353		0.033919	0.112024	0.042016		0.104026	0.033281	0.032071	0.129172
ENSMUSG00000005802.12	9.40733	9.26442	9.00686	7.55708		7.39913	8.55286	8.51945	8.80653		8.27112	8.42008	8.5739	7.59875	9.37089		11.8742	7.86509	8.05316		7.6711	8.40318	8.14737	8.70773
ENSMUSG00000005803.14	30.0176	73.3409	32.6362	84.9481		80.3819	36.3243	26.8262	71.5635		43.0165	37.1147	62.853	68.8025	116.926		122.335	51.355	48.5487		80.4832	91.1706	83.1368	112.785
ENSMUSG00000005804.14	9.50287	13.3995	9.90864	14.1172		16.039	11.7046	10.2177	14.4246		10.9172	14.5346	11.6046	11.1681	21.8543		19.0321	10.7021	12.4226		14.7216	17.1167	16.6555	14.5301
ENSMUSG00000005813.12	17.2308	15.3978	19.1618	15.5792		14.0306	16.2796	18.0917	16.5928		17.25	16.9387	14.8226	15.2087	19.7369		18.2583	14.6728	18.4437		16.1999	16.1387	18.2646	18.4071
ENSMUSG00000005823.8	9.1157	8.62368	10.026	9.028		10.0307	10.7546	8.78769	9.52356		8.61073	10.3576	10.5768	8.83982	13.9187		14.1929	8.0417	9.46808		10.3311	8.94171	10.0591	11.0373
ENSMUSG00000005836.9	0.421503	0.631231	0.206736	0.572296		0.538312	0.43734	0.207237	0.640558		0.294562	0.285857	0.354001	0.188976	0.377158		0.465469	0.570675	0.549921		0.24997	0.283744	0.23524	0.294353
ENSMUSG00000005846.12	20.493	20.716	17.1222	19.6309		20.5054	19.8869	16.9949	21.695		16.5569	15.1815	16.6517	16.3295	20.0823		22.5653	22.7091	16.0653		17.2347	17.442	16.0823	18.868
ENSMUSG00000005871.14	8.20352	12.046	7.43291	11.6326		12.35	10.3687	9.3447	11.3438		7.51146	7.66752	9.67021	7.52922	11.7481		14.6483	21.4471	20.3496		8.58618	10.0071	10.019	12.0469
ENSMUSG00000005873.5	22.7058	17.991	27.9192	18.2175		14.8254	25.4755	24.9554	16.988		22.1576	19.3155	15.3687	16.6791	15.1829		17.2687	6.28061	9.29303		13.4571	15.7552	20.9664	15.701
ENSMUSG00000005881.13	51.2984	51.3477	56.2738	50.6353		52.3525	56.8164	51.184	58.1777		45.2965	48.2045	48.5885	44.7755	60.4288		64.3854	32.957	42.4814		60.3038	49.7111	51.1428	56.3662
ENSMUSG00000005882.18	48.3845	37.1913	50.6616	52.2919		40.5905	46.9894	44.6295	55.1442		45.6394	45.594	40.9472	44.4402	54.782		47.4744	30.576	28.9108		50.4864	41.7548	47.3568	54.8781
ENSMUSG00000005886.14	12.4673	10.4166	14.0746	13.015		14.7379	15.7652	10.3326	14.6458		8.80917	11.8725	13.8845	14.0794	19.5375		17.6057	17.2167	25.0813		11.7659	14.1349	17.3993	10.9231
ENSMUSG00000005893.14	6.18616	8.61437	7.5371	8.94936		8.40849	7.6128	7.13318	7.50174		6.60263	7.44365	8.69793	7.23945	9.52477		9.62863	13.8476	13.8623		8.79367	10.0352	7.31405	9.85512
ENSMUSG00000005897.14	1.6171	1.69555	1.61726	2.17522		1.99202	1.74527	1.3019	2.0928		1.60216	1.10897	1.94158	1.56014	1.75918		2.11222	2.24243	2.2828		1.98699	2.2096	1.60158	2.20152
ENSMUSG00000005899.14	5.07215	4.52808	4.09501	4.69603		5.09385	6.42185	5.97599	5.68014		3.53904	4.34046	4.17133	3.66248	7.12212		6.29798	7.67595	7.15756		4.90172	4.61157	4.56117	5.44667
ENSMUSG00000005907.14	4.98789	5.22011	7.21426	3.88675		5.21333	7.02065	5.47116	5.21833		4.12006	5.82096	6.29671	4.69784	5.93398		6.61969	12.1703	14.1601		6.14891	6.42872	6.19025	8.08482
ENSMUSG00000005936.18	15.0867	11.4176	15.1733	14.4155		11.3654	14.4767	12.1794	11.3995		12.2449	12.1122	13.5729	13.3869	15.9992		18.0922	12.066	13.9251		12.8209	11.8641	15.2455	14.4027
ENSMUSG00000005947.11	0.129648	0.327839	0.071008	0.477998		0.278671	0.239533	0.279359	0.121816		0.0867	0.156546	0.217301	0.16583	0.206424		0.354475	0.046041	0.129184		0.095886	0.184052	0.078878	0.170149
ENSMUSG00000005949.9	8.17458	6.55378	6.71602	10.4581		8.01331	8.76207	6.92667	9.71546		6.13368	7.01039	8.60862	8.02547	10.7484		12.1749	9.54795	10.6289		7.6685	7.72209	9.25875	9.91828
ENSMUSG00000005950.14	1.06852	1.93212	0.886423	1.87832		2.52782	1.00964	2.18263	2.46676		1.49384	1.66357	2.28944	1.48187	1.75494		3.59363	1.00282	1.87148		1.75706	1.87012	1.57628	1.10335
ENSMUSG00000005951.13	6.54767	4.85109	6.35242	7.30303		4.62679	6.72143	6.44707	7.36796		5.51165	6.73966	7.84729	6.25429	8.78261		9.29911	4.72422	5.08111		8.31885	7.08756	6.77661	8.75915
ENSMUSG00000005958.15	0.841386	0.608824	0.700456	1.29159		0.907293	1.50158	0.754502	1.82391		0.451718	0.874879	0.824331	0.437218	0.646558		1.65979	1.09224	1.26974		0.971132	0.812127	0.692709	1.07609
ENSMUSG00000005968.14	12.2232	10.3286	11.7995	6.94031		7.25528	9.2884	12.2302	10.7488		13.6897	14.1771	10.4881	10.8186	12.5664		12.7739	9.94113	12.1426		8.78266	10.2692	10.5301	10.0239
ENSMUSG00000005973.6	1.95154	3.3595	2	3.90911		3.29571	3.1909	2.29709	3.41236		2.03917	2.88473	3.54908	2.41416	4.09654		3.33416	3.83109	2.85737		4.64761	3.90718	2.4547	3.88586
ENSMUSG00000005980.15	1804.19	1208.95	2159.39	1134.21		1250.78	1982.42	1238.25	767.791		2123.78	2001.3	1204.97	1380.29	2504		1307.34	474.641	1659.9		1733.91	639.745	1408.85	1316.61
ENSMUSG00000005981.11	80.5038	81.1022	86.9884	77.441		76.4024	81.744	84.4818	91.4245		67.3313	78.3042	69.697	71.5625	96.2227		90.2654	65.1232	58.7082		83.1512	75.6212	75.3313	82.0656
ENSMUSG00000005982.13	14.5181	16.8608	16.2222	16.8132		17.1702	14.8225	14.2159	16.6005		14.1134	15.2233	13.2093	11.9082	16.811		17.5474	12.5307	16.8869		16.3418	15.7969	11.866	14.3946
ENSMUSG00000005983.15	3.74904	4.17643	4.61932	4.66363		6.24703	4.91311	4.3753	4.36662		4.71173	4.87589	6.45537	3.1831	6.71138		6.18907	5.22329	3.33526		4.9848	5.45146	6.89444	4.54955
ENSMUSG00000005986.15	0.261011	0.241362	0.386152	0.927112		0.505052	0.587673	0.409739	0.630364		0.402122	0.733681	0.369349	0.211211	0.304562		0.693409	0.620393	0.978433		0.596017	0.323805	0.385354	0.359028
ENSMUSG00000006005.18	13.633	15.6257	15.9778	15.1291		17.3325	17.2786	14.2994	17.1529		12.0406	11.7301	13.6935	12.0823	16.8052		16.3372	28.8062	29.4109		15.1619	13.917	12.9113	18.7108
ENSMUSG00000006010.14	24.3449	27.5541	24.4597	23.3277		25.0564	27.0116	21.2924	20.6914		22.2394	23.4615	22.3888	19.2656	27.271		28.3954	24.6899	18.6513		25.2574	23.6028	20.3121	27.1902
ENSMUSG00000006014.16	0	0	0	0		0	0	0	0		0	0	0	0.02435	0		0	0	0		0.035318	0	0	0.063318
ENSMUSG00000006019.15	2.38438	3.18639	2.34326	3.98969		2.89521	4.01392	3.72571	2.95324		2.38113	2.8844	3.95507	2.49701	3.85974		3.95764	3.6924	3.90854		3.2378	4.24275	3.3478	4.28702
ENSMUSG00000006021.5	5.54192	6.05696	7.0937	8.53963		5.27513	8.58346	7.50131	8.41382		6.36107	8.41891	7.66753	6.66915	10.2438		8.50795	4.11455	8.76425		8.2695	7.62954	7.2179	8.98913
ENSMUSG00000006024.13	26.483	31.2234	24.4582	25.7572		31.0425	30.8834	27.6385	32.0512		25.1071	28.1603	29.9787	23.6982	36.2989		42.1586	40.8751	35.7989		29.5347	23.9455	22.7721	36.2487
ENSMUSG00000006050.11	52.7906	60.8802	59.0292	46.6028		46.0721	51.5423	50.8694	58.2107		56.9522	64.3454	47.604	46.747	64.8236		64.8741	39.9328	38.088		54.2029	49.6414	52.9782	54.9209
ENSMUSG00000006057.15	347.694	351.751	374.829	404.462		344.499	361.108	347.476	506.582		332.085	408.935	444.974	360.998	515.263		538.881	195.772	246.581		552.491	549.244	380.054	497.141
ENSMUSG00000006058.10	23.0715	24.1694	28.3168	23.1861		21.4946	25.501	26.6667	26.6755		24.3165	29.0316	25.1187	25.4957	32.9918		31.3308	18.3918	19.7133		29.8022	28.4568	26.804	29.2047
ENSMUSG00000006095.12	36.7902	37.5499	43.8494	37.474		35.1753	37.2438	35.555	44.9776		38.6116	36.6149	48.3762	37.6407	53.4908		58.8201	27.8154	25.4331		48.6309	42.5578	39.6535	52.1506
ENSMUSG00000006127.9	11.9751	13.9476	11.4015	14.1702		12.7051	13.1424	10.7166	12.1997		9.79931	12.6916	12.6877	11.0466	17.7847		18.0277	23.6296	14.4021		15.8466	12.012	10.9352	15.4216
ENSMUSG00000006134.4	7.94186	5.309	6.2016	6.99884		6.92315	6.71286	6.80139	12.2972		5.75046	5.3406	5.69837	5.56068	7.67436		9.96339	6.22578	7.65161		5.26924	6.57504	6.23743	8.05718
ENSMUSG00000006154.13	0.397829	2.3463	0.604475	1.50668		4.11312	2.02398	0.745286	2.6764		2.42858	0.63222	3.22818	2.50171	1.78335		2.45002	1.475	3.47608		2.0658	1.19964	1.32841	1.75939
ENSMUSG00000006169.19	22.8194	25.3609	27.3171	25.6955		26.2891	23.4981	22.0804	27.0886		22.5258	22.9639	20.6679	21.0795	23.5026		22.2759	21.4784	19.9692		24.817	24.7643	20.4833	23.345
ENSMUSG00000006191.17	7.69836	8.47961	8.13321	9.58463		8.68039	8.63733	7.81594	11.2455		7.04409	9.76269	11.7986	8.3047	12.6152		11.1213	18.582	16.8957		10.4269	10.342	10.0167	14.0621
ENSMUSG00000006200.3	0.69298	3.18223	1.36322	0.79485		0.043215	0.561861	0.121386	0		1.59153	0.045289	0	0.037795	0		0	0	0		0	0.044398	0.426633	0.049154
ENSMUSG00000006205.13	74.9091	46.2128	61.1084	46.81		37.7225	62.447	73.6196	40.7331		54.7322	54.2647	66.1558	61.3613	74.0736		67.6288	17.9425	44.6152		48.3853	48.2795	74.422	55.5519
ENSMUSG00000006215.12	4.94512	5.63456	5.78198	5.68794		6.19293	6.85969	5.0966	5.75352		4.88405	4.55721	5.11077	4.74133	6.80797		6.79258	5.06295	6.05466		6.3401	6.11766	5.46572	6.45474
ENSMUSG00000006216.10	58.8872	96.5072	47.6834	84.3167		113.857	66.9076	56.3221	94.641		56.3877	66.3317	94.0148	51.4736	120.534		146.195	171.933	130.288		93.0174	85.0935	64.8408	104.748
ENSMUSG00000006218.4	0.34666	0.287408	0.35236	0.206242		0.144178	0.635198	0.613527	0.096494		0.530689	0.362727	0.382678	0.201989	0.157112		0.271488	0.099611	0.186958		0.308641	0.444377	0.256593	0.262618
ENSMUSG00000006219.12	1.23971	2.22899	1.05628	1.57306		1.62941	2.48144	2.13259	1.60586		1.26094	1.44144	1.51719	1.70583	1.29748		1.25354	1.75012	1.28705		2.11187	2.18109	1.69699	1.68234
ENSMUSG00000006221.7	0.288228	0.349155	0.11462	0.244203		0.27884	0.338155	0.070361	0.287469		0.285832	0.289072	0.280198	0.135583	0.437915		0.309203	0.266787	0.399134		0.511714	0.187784	0.138463	0.240309
ENSMUSG00000006235.6	0.183678	1.22039	0.677087	0.934869		1.15414	0.821133	0.715748	0.656396		1.06218	0.480608	1.10249	0.803746	1.25545		1.06058	0.730148	1.12067		0.93621	0.945469	0.886757	1.50081
ENSMUSG00000006241.16	0.53196	0.5265	0.685532	0.526039		0.654927	0.783644	0.834919	0.732743		0.68578	0.485289	0.377654	0.452202	0.919332		0.46884	1.06203	2.04592		0.879139	0.908743	0.479311	1.62642
ENSMUSG00000006262.15	6.89155	7.48498	7.18152	7.47738		6.55445	6.11939	6.61831	8.63571		6.35028	6.14849	5.74651	5.91485	6.66383		7.42186	6.39996	9.76412		5.74591	7.20261	6.551	8.20738
ENSMUSG00000006269.7	19.889	30.5527	17.4384	30.5186		32.7687	20.1356	18.6636	33.1839		16.8767	22.2206	30.5137	18.1255	31.3521		35.695	51.2864	40.5622		27.6802	22.0338	19.0853	31.6631
ENSMUSG00000006273.14	98.4624	92.1138	102.702	99.5893		82.4135	100.51	91.6451	108.94		95.6522	103.855	100.575	106.829	135.443		113.576	74.0319	97.6155		125.001	108.944	102.731	126.795
ENSMUSG00000006276.10	6.00942	6.1878	5.96661	7.7316		7.56623	6.94455	6.47649	7.6517		5.19224	5.84457	6.28078	5.83584	7.59433		9.00234	12.9139	13.8501		6.57607	7.16713	6.1474	7.71702
ENSMUSG00000006281.8	2.07309	2.68471	2.03771	2.63736		4.17612	3.5585	2.33494	3.40932		2.15949	2.34576	3.06261	1.95973	3.16703		2.84179	5.10448	4.86191		3.35264	2.82327	2.73761	4.80188
ENSMUSG00000006288.8	8.21294	7.40994	8.88354	9.68282		9.1455	9.13627	8.43768	9.9823		6.26216	9.26403	8.3517	7.91316	11.456		12.3337	9.84263	8.18919		9.4679	8.38978	9.23993	10.1112
ENSMUSG00000006289.14	11.5119	12.6927	11.462	13.58		12.9413	10.6246	12.7852	18.4824		8.19859	9.2289	15.5376	9.29075	18.7084		20.321	10.1601	10.0409		16.4367	10.9873	10.132	16.2855
ENSMUSG00000006299.13	71.6437	72.5062	78.9813	74.5933		76.2026	74.138	69.5775	74.8884		73.7558	73.6622	74.0783	66.7435	93.73		90.9043	48.4044	53.0286		86.9864	77.7561	73.8278	86.699
ENSMUSG00000006301.17	5.62067	7.86404	5.86103	7.57873		7.38344	8.38184	7.6287	10.5069		5.65263	6.6643	7.61539	8.10489	9.34155		9.44478	8.8825	5.96873		8.1028	9.37716	7.06034	8.42134
ENSMUSG00000006304.14	62.1973	62.8667	76.8489	65.6297		59.6728	65.3526	64.8645	74.9314		64.6182	64.3475	67.7212	58.9849	80.4558		88.147	46.8871	52.6149		70.418	68.8693	66.4376	77.8707
ENSMUSG00000006307.16	3.5818	2.65467	2.3139	2.65639		2.87585	3.89766	3.67971	3.90914		1.96829	2.67147	2.34961	1.56491	3.77213		3.65481	5.81892	6.22563		1.95425	2.85398	3.10417	4.0582
ENSMUSG00000006310.10	0.159243	0.216908	0.162018	0.40866		0.159059	0.177955	0.109907	0.192119		0.263708	0.047644	0.293587	0.059718	0.271057		0.071343	0.052357	0.323428		0.21491	0.04669	0.134884	0.181145
ENSMUSG00000006313.5	0.495786	0.290141	0.681782	0.654368		0.727761	2.56495	0.900896	2.20813		0.986911	0.335667	5.574	1.22345	1.58605		0.517687	0.53631	0.792702		1.40212	0.927131	0.71953	1.5907
ENSMUSG00000006315.9	86.9749	88.4837	96.4272	93.5015		82.9236	92.7794	88.5108	102.804		83.2922	88.4832	89.1034	86.0763	118.004		106.681	46.8032	64.6912		107.162	115.068	90.6039	112.28
ENSMUSG00000006333.14	300.959	354.012	340.608	350.981		404.273	336.634	303.407	432.575		272.953	297.912	342.243	267.928	441.829		527.097	394.35	245.615		398.174	369.051	304.377	391.762
ENSMUSG00000006335.16	5.03651	7.24705	5.37135	4.51829		5.78088	4.48871	4.65697	6.13036		4.62341	5.76553	4.60564	5.43283	5.78389		6.3416	5.23478	5.20266		6.88288	5.67107	6.88803	5.57485
ENSMUSG00000006342.15	56.0055	37.462	47.1182	35.6702		33.2991	53.5586	51.8567	47.2061		46.0386	43.7106	36.8092	33.6174	52.576		54.5579	18.843	55.6545		38.5918	34.7595	52.9526	39.1757
ENSMUSG00000006344.17	1.04207	1.6859	1.1589	1.45725		2.22346	1.01074	1.16146	1.20109		1.51249	1.15646	0.975986	0.864602	1.72637		1.39514	0.866093	1.70207		1.09213	1.503	0.692101	0.962288
ENSMUSG00000006345.10	635.436	417.047	771.341	437.483		397.202	624.198	667.116	450.046		587.067	480.818	330.86	456.149	488.642		466.238	229.758	348.316		433.699	381.053	562.951	366.762
ENSMUSG00000006356.10	10.5147	14.831	12.4357	21.2227		18.767	16.0166	11.9601	19.2791		9.27319	12.6895	14.7683	11.1382	15.7562		19.3299	10.6471	8.10497		18.6777	18.7434	11.1638	18.0263
ENSMUSG00000006360.11	11.8097	17.9093	14.5733	20.5707		21.2157	19.2131	16.6289	26.804		13.0274	13.9759	19.728	13.8304	22.9774		29.6539	16.4977	11.112		26.2378	33.0545	14.648	27.4912
ENSMUSG00000006362.16	0.738593	0.761251	1.39199	1.25055		1.31902	1.29062	1.14867	0.860884		0.391745	0.761232	0.397898	0.459198	0.910751		1.68967	0.564613	1.25186		0.488865	0.646726	0.511792	0.526469
ENSMUSG00000006369.14	0.743181	1.43803	0.65575	2.00448		1.50109	2.22252	1.07162	1.47326		0.788609	0.83665	0.82333	0.657771	1.24541		1.26571	0.878127	0.929266		0.964718	2.09549	0.947671	1.46001
ENSMUSG00000006373.10	81.0247	122.601	85.1755	126.014		123.165	88.9952	67.837	118.575		83.6314	102.559	121.658	102.074	134.401		147.609	102.594	73.6122		149.707	132.449	79.1212	148.204
ENSMUSG00000006378.15	26.1103	33.9152	27.6464	44.9619		40.4068	29.9653	27.9603	44.6246		24.1874	24.3113	41.1392	23.2411	60.2203		66.8057	30.2214	29.2546		46.2359	30.8594	37.7055	55.3437
ENSMUSG00000006386.15	6.26031	8.68863	8.04336	11.4331		12.832	8.51264	7.82028	10.54		6.22393	6.62199	7.64748	5.75862	8.59467		8.51728	10.2304	7.23745		8.14076	9.30724	6.88101	8.4995
ENSMUSG00000006390.15	36.9372	34.7079	39.4494	32.6689		34.8939	37.443	32.8274	41.4969		38.8358	51.1013	34.8636	46.6852	53.7101		41.6643	22.5495	32.7775		47.047	45.1213	44.9658	46.0913
ENSMUSG00000006392.16	22.9734	20.8072	22.1194	18.3015		20.5634	21.0309	20.2222	20.2982		17.7873	20.3459	17.157	20.0109	24.3901		25.9752	18.363	20.6996		20.973	19.1553	18.7386	22.5072
ENSMUSG00000006398.15	0.427672	0.560187	0.480697	0.987297		0.494384	0.270149	0.347825	0.375603		0.84232	0.965928	1.02298	0.551229	1.34763		0.861447	0.543695	0.524579		3.60807	7.18246	0.622531	4.54689
ENSMUSG00000006403.13	0.582156	0.242506	0.150372	0.336906		0.164881	0.436736	0.293994	0.761648		0.277173	0.236156	0.18969	0.281604	0.473706		0.727308	0.458244	0.282174		0.234537	0.579103	0.18056	0.395373
ENSMUSG00000006411.12	0.310448	0.60583	0.247341	0.526299		0.539184	0.550827	0.402735	0.585104		0.267124	0.435034	0.714964	0.313661	0.64497		0.732339	0.978225	0.39113		0.601765	0.433609	0.312731	0.417034
ENSMUSG00000006412.10	16.4001	11.019	22.6334	11.4603		13.15	15.7409	13.2664	11.4413		18.5944	16.5413	6.56408	13.8066	13.5751		11.6012	9.99834	13.9024		11.506	9.302	11.4818	8.09312
ENSMUSG00000006418.17	18.5065	16.093	18.3273	16.9611		19.6319	19.8994	18.3885	20.4338		14.3162	17.6851	15.2792	15.2089	19.904		23.5438	15.3454	13.8272		18.2367	17.6117	16.9816	18.1744
ENSMUSG00000006423.15	12.9122	15.2102	16.2311	16.0409		14.6237	14.4247	13.9637	14.8052		13.1246	14.5946	13.2737	13.226	17.3208		15.7973	10.5725	12.3318		14.9736	13.4519	13.5045	15.8955
ENSMUSG00000006435.15	0.091871	0.082413	0.037409	0.140612		0.0938	0.147228	0.106573	0.102018		0.050441	0.048108	0.078395	0.027418	0.142941		0.153794	0.126997	0.130925		0.098221	0.075413	0.063633	0.094122
ENSMUSG00000006442.10	6.92137	6.51144	6.25104	6.76437		5.85768	6.74232	5.3945	8.30868		5.85677	5.78208	4.3824	5.86576	6.08494		7.13855	3.65958	3.91974		6.57118	4.70255	5.57579	5.03724
ENSMUSG00000006445.3	1.91771	4.08237	1.17531	1.79321		3.72509	2.0852	1.85714	9.59921		2.37271	1.55712	3.19517	2.09847	3.0309		2.54213	1.77607	3.49851		1.92372	3.58435	2.03987	2.98902
ENSMUSG00000006457.3	0.013505	0.08073	0.068714	0.124004		0.202286	0.067599	0.156611	0.270089		0.10444	0.056562	0.267546	0.113454	0.132448		0.155356	0.139941	0.279876		0.144359	0.138551	0.355178	0.092201
ENSMUSG00000006463.13	2.97424	3.30349	3.23826	3.5672		4.0141	4.32396	3.47007	3.63355		3.07681	3.50404	4.26731	3.00909	4.78126		5.25171	4.18537	4.33496		3.73643	3.60868	3.49615	4.64872
ENSMUSG00000006464.8	1.95177	2.30974	2.06867	2.45336		2.39361	2.61907	2.31804	2.75916		1.42716	2.04271	2.53705	2.00554	3.24694		3.24517	2.40603	3.53499		2.39806	2.50882	2.26901	3.09171
ENSMUSG00000006469.13	35.4647	46.2551	27.8681	47.258		40.7114	33.5509	22.1366	37.2658		26.6269	34.445	39.4382	28.0666	64.3148		43.9502	8.88419	34.4926		63.2166	32.9287	38.7285	51.1195
ENSMUSG00000006471.18	4.09548	4.86879	2.81233	5.02798		4.64172	4.32434	3.86912	3.99417		4.14969	4.62845	3.01885	3.89864	5.09204		5.38748	10.7708	8.39137		4.27339	4.18491	3.90505	5.17586
ENSMUSG00000006476.19	7.98077	12.5119	8.62678	11.5307		11.9726	10.4806	11.3518	14.259		9.87048	10.6774	12.7586	7.79774	17.0201		14.3573	16.666	22.6897		13.4035	11.2504	9.65312	13.9803
ENSMUSG00000006494.11	8.83732	19.3556	9.64843	23.623		18.2935	12.0999	9.15604	23.6993		10.6351	21.3312	23.8076	18.632	31.5588		33.5979	38.8442	16.6797		40.3792	31.3512	16.4819	32.7744
ENSMUSG00000006498.16	42.3847	32.4731	35.4737	34.8436		37.4569	40.3452	32.8998	47.275		26.4157	31.1022	35.064	34.1028	39.6213		37.6552	48.448	40.3916		33.7059	39.1528	37.5859	43.2747
ENSMUSG00000006517.5	18.6383	13.4028	25.2837	14.9145		13.8766	20.5065	20.7933	21.0071		18.3669	17.0802	14.6318	18.7696	16.9539		15.6666	4.63052	13.3536		17.3321	16.8722	21.6312	15.9954
ENSMUSG00000006519.11	370.239	296.716	388.802	313.635		347.491	357.359	348.999	304.071		332.01	366.348	320.072	332.785	500.139		438.761	186.329	204.961		420.545	387.065	358.134	382.669
ENSMUSG00000006522.17	0.18158	0.077538	0.079196	0.261742		0.093388	0.409012	0.184591	0.116862		0.378811	0.420913	0.337627	0.241201	0.169618		0.05426	0.347618	0.172703		0.166376	0.644435	0.299886	0.368982
ENSMUSG00000006526.13	3.37417	3.26487	3.17958	3.16859		3.10232	3.10733	3.52577	4.0107		2.77718	2.4072	2.79998	3.10122	3.70062		4.64397	3.04498	3.08019		2.82332	2.60616	3.26987	3.57313
ENSMUSG00000006527.16	3.16445	3.02343	3.31854	3.66059		4.55309	3.92022	3.07694	4.30706		3.23474	3.5415	3.52936	3.72744	4.21728		4.88198	5.91843	6.31009		4.08385	5.06766	3.70913	6.01348
ENSMUSG00000006529.16	0.944379	0.464222	1.22972	0.501038		0.867636	1.36157	1.1561	0.405679		0.876409	0.830666	0.334164	0.650464	0.686159		0.671659	0.52198	0.668804		0.659562	0.904318	0.759677	0.687806
ENSMUSG00000006538.12	8.60671	4.86135	1.73175	5.24662		5.96287	3.3686	3.84008	13.6768		1.97613	3.17308	4.27229	3.01186	4.92497		6.80121	2.19411	4.1279		2.3411	3.61439	4.47196	4.1049
ENSMUSG00000006542.13	1.62365	3.36055	0.853326	1.21554		2.57672	1.03383	1.1184	1.77997		4.7143	3.37159	1.47731	1.24623	3.45822		0.975719	0.859241	6.54438		1.60721	1.68216	0.801904	2.12058
ENSMUSG00000006567.11	0.515267	0.513423	0.856847	0.619937		0.566344	0.627362	0.732882	0.920468		0.814819	0.551501	0.595877	0.405571	0.473321		0.811053	0.635386	0.667236		0.520315	0.71649	0.79041	0.566321
ENSMUSG00000006570.3	0.997087	1.36309	0.845456	0.505719		0.74388	0.864079	1.57465	0.301827		0	1.15475	0.744529	0.941948	1.06271		0.807779	0.976769	3.38739		1.44272	1.27611	1.20464	3.00344
ENSMUSG00000006574.15	7.99886	10.2566	6.96348	13.5431		19.6093	13.7107	9.75289	14.7495		7.40309	8.598	15.7146	10.5676	11.1977		18.0067	18.8591	10.0605		19.5228	14.5915	12.4455	17.9915
ENSMUSG00000006575.14	3.0916	0.898718	2.53153	0.437299		0.544732	2.17981	3.03666	0.58502		3.12017	1.72227	1.22181	3.59875	2.09551		1.95716	2.43678	2.96658		2.80499	1.90272	1.41286	1.77591
ENSMUSG00000006576.16	1.75652	2.91463	1.06049	2.91117		3.11865	2.7118	1.74866	2.69373		1.84824	2.22945	3.69152	1.09753	3.26371		4.32113	4.32076	5.16791		2.7769	4.205	2.64404	4.29853
ENSMUSG00000006585.3	0.959831	1.10657	0.681649	0.831375		0.987206	1.27997	1.33218	1.14767		1.26923	1.24155	1.51084	1.33134	1.94239		2.10957	0.784854	1.03201		2.00312	3.55182	1.89496	2.33762
ENSMUSG00000006587.6	0.050088	0.423723	0.127315	0.255444		0.150005	0.075122	0.120914	0.306565		0.217916	0.183464	0.260765	0.175181	0.490558		0.261609	0.230379	0.194527		0.294361	0.256853	0.123643	0.056936
ENSMUSG00000006589.8	50.4325	40.2896	49.5807	46.264		41.182	56.7639	53.3713	50.4248		47.3368	53.0409	48.2988	56.3512	72.8975		67.167	35.9193	41.8445		66.6437	69.7102	61.2394	72.5146
ENSMUSG00000006599.13	20.6292	14.1181	15.7947	16.5196		16.2552	15.808	15.7722	18.3561		16.8903	18.0154	14.4007	15.3978	21.1756		21.2463	15.3084	16.4303		17.5223	16.8752	14.9937	20.662
ENSMUSG00000006611.15	4.68927	5.55256	4.25424	5.01848		7.03934	5.51971	4.31128	7.38657		3.44269	7.20397	9.4513	6.14584	12.6474		10.9292	8.07263	5.91485		7.82638	6.82717	5.44125	9.64044
ENSMUSG00000006638.14	24.9432	3.59945	2.02515	2.0213		2.61406	1.86268	2.46517	1.52845		2.76424	2.24091	2.06219	1.76042	3.41429		2.89723	12.6779	4.18707		2.42446	2.70862	2.79747	2.75081
ENSMUSG00000006641.12	5.2836	18.411	5.5588	13.2105		12.4049	4.53775	4.8347	11.9508		5.72352	6.66934	6.11982	3.49079	7.0263		9.29592	6.01063	5.92765		10.4866	6.54808	4.30696	7.17083
ENSMUSG00000006642.3	0.046412	0.101771	0.028347	0.009471		0.083434	0.018594	0.017946	0.09277		0.152539	0.029164	0.044004	0.040651	0.070843		0.11654	0.074849	0.048102		0	0.047622	0.018369	0.052832
ENSMUSG00000006649.17	5.25053	8.61728	3.85813	8.14823		8.28156	4.98786	5.61069	8.19171		5.17706	5.42108	8.7367	5.29972	10.3764		11.5297	6.936	5.72775		7.35076	8.68236	4.832	7.86957
ENSMUSG00000006651.8	1.73358	2.41488	0.993154	2.09481		2.13433	1.36434	1.44728	1.96446		1.59456	1.74444	2.21639	1.47296	2.78674		2.657	0.736117	1.08986		2.26667	2.83162	1.28105	2.22096
ENSMUSG00000006673.14	22.4859	27.1557	23.2027	23.3892		30.1939	26.6285	23.0039	26.0395		22.3228	23.2617	24.3162	24.6389	30.5771		27.7574	33.7404	28.0678		27.159	26	22.6449	28.1549
ENSMUSG00000006675.10	0.481036	1.07606	0.578155	0.925222		0.90695	0.942834	0.88564	0.559404		0.419983	0.690053	0.6994	0.500819	1.21812		1.3876	1.36438	0.76361		0.82978	0.880561	0.485606	0.664606
ENSMUSG00000006676.16	18.1475	21.1759	15.464	21.1355		25.2571	20.9457	18.5998	22.8578		16.1018	18.0971	18.1689	16.7751	20.8152		18.75	26.1279	28.5717		18.4828	18.2775	18.1825	21.5021
ENSMUSG00000006678.6	0.975965	1.29407	0.934138	1.32202		1.61787	1.2434	0.860627	1.38446		0.695055	0.871429	0.991761	0.831117	1.50802		1.28627	2.4933	1.83556		1.44964	2.47134	1.16603	1.40281
ENSMUSG00000006699.17	91.5062	95.7345	93.445	103.745		90.0461	98.146	88.1021	115.659		83.8231	89.8448	93.0433	89.7637	115.372		114.479	67.1541	76.5726		106.232	97.8865	93.0918	114.642
ENSMUSG00000006705.12	8.16462	5.4643	7.16038	5.32441		6.72412	8.06795	6.97114	6.11777		4.94563	4.59936	4.10493	4.97458	4.98932		5.10087	7.19994	8.3918		4.53837	3.92929	5.91495	6.07189
ENSMUSG00000006711.15	0.532856	0.895824	0.686305	0.997504		0.999951	1.62905	0.777519	1.72093		0.529345	0.672557	0.937066	0.590238	1.04172		1.00314	0.752611	1.37208		0.379868	0.823512	0.341764	0.502734
ENSMUSG00000006715.11	5.89649	3.05162	6.18673	5.50927		3.79443	6.44991	3.9719	4.45176		1.15288	1.96558	7.80203	5.73026	6.47065		9.38103	5.70876	5.71739		6.31595	7.65275	3.75794	4.80042
ENSMUSG00000006717.7	101.739	80.0212	116.782	112.049		96.5361	108.873	96.5718	126.853		74.5054	75.1782	122.791	115.745	113.843		144.418	71.4879	81.6146		111.35	119.111	92.1442	105.015
ENSMUSG00000006724.12	0.885288	1.95192	1.77655	3.0267		4.51124	1.92928	4.07558	6.83087		3.85019	7.53967	7.03809	3.38607	14.2511		29.5626	19.9572	10.9817		3.35439	4.26562	3.22571	1.71243
ENSMUSG00000006728.12	36.1297	36.4097	33.207	38.8222		33.4578	38.3051	35.7548	47.5356		25.9938	35.3663	40.0762	40.4956	58.4732		56.6033	42.9143	35.4602		47.1052	49.1504	38.8905	43.7533
ENSMUSG00000006731.10	1.21669	2.34547	1.23515	2.38132		2.64574	2.33981	1.83781	2.62271		1.48232	1.60675	2.0602	1.44846	2.7101		2.95017	1.86358	2.6284		2.0188	2.68479	2.04783	2.72119
ENSMUSG00000006732.14	9.53212	7.79623	9.66356	6.22665		6.95264	10.2783	10.0561	8.28366		9.37836	8.98056	8.04342	10.8662	13.4929		11.916	14.438	9.69887		8.48522	7.59152	9.9775	8.62308
ENSMUSG00000006736.9	35.9303	39.1975	39.1175	38.914		40.7601	40.8076	34.8906	44.9534		34.1417	37.9053	36.6371	35.9301	50.0716		46.5604	30.9752	31.2399		48.0542	49.5337	38.1847	44.2022
ENSMUSG00000006740.13	30.1003	37.1036	36.418	33.1624		35.982	35.0248	29.2752	37.6851		34.4613	32.7092	29.4851	31.5552	34.1069		35.9634	34.2917	41.3552		31.0099	28.5385	32.2834	31.5881
ENSMUSG00000006763.14	1.87581	2.27906	2.04877	2.7523		2.23175	2.39426	2.16322	2.8596		1.83987	2.12078	2.25464	2.07329	3.25278		3.44353	3.24894	2.67384		2.7595	2.67988	2.32329	2.73758
ENSMUSG00000006777.7	0.366366	0.651048	0.372466	0.800742		0.600834	0.470924	0.404276	0.699025		0.430117	0.602475	0.520129	0.388937	0.82574		0.573997	0.872535	0.304885		0.559226	0.268385	0.645895	0.446164
ENSMUSG00000006782.16	1.29927	2.68033	1.53931	2.40561		2.91943	1.9561	1.62181	2.3024		1.43888	1.88622	2.05302	1.39474	2.33179		3.24858	1.5591	1.50332		2.16284	2.3356	1.48442	2.68241
ENSMUSG00000006784.14	0.517421	0.391919	0.413339	0.355918		0.515702	0.449674	0.682894	0.684923		0.432442	0.245838	0.374738	0.345211	0.441232		0.508863	0.592481	0.376687		0.534103	0.313742	0.401582	0.356882
ENSMUSG00000006800.14	2.74083	4.11739	2.65762	4.1308		4.34517	3.392	3.12071	5.41672		5.70784	7.49541	7.93147	4.45745	7.13715		6.89752	5.70077	5.80866		6.04308	6.65217	4.29453	7.18356
ENSMUSG00000006818.4	77.3337	75.8473	82.4474	81.3118		74.7699	80.8128	71.7832	94.7217		73.9092	79.2511	78.0884	77.1536	94.3461		87.6307	47.832	61.7644		99.8957	98.2421	74.8928	102.12
ENSMUSG00000006850.7	2.41789	2.76039	4.06058	3.48463		3.54339	4.54825	3.74923	3.4793		3.15254	3.62197	3.48661	3.35652	2.99433		3.33772	3.39357	3.21674		3.86393	3.89069	3.30865	3.70765
ENSMUSG00000006906.10	1.72076	2.98072	2.28873	2.45457		2.33325	2.46851	2.1549	2.37797		2.07826	2.56714	2.92991	2.54023	2.8774		2.85956	4.32493	4.47392		2.33088	2.7057	3.06354	2.81377
ENSMUSG00000006920.14	11.9009	9.3551	11.2492	14.1327		12.5678	12.5028	12.0908	11.224		10.1469	10.4433	12.1511	8.98926	15.0215		14.8567	18.0188	16.2502		11.6308	11.9559	11.7934	14.2421
ENSMUSG00000006930.15	0.491076	0.718063	0.16582	0.503297		0.984679	0.764487	0.735428	0.613565		0.158183	0.542015	0.46807	0.432604	0.654742		1.2155	1.10097	0.645286		0.712773	1.1881	0.273564	1.06007
ENSMUSG00000006931.15	1.3045	2.55689	0.53041	2.04334		2.45351	1.27093	1.08377	1.903		0.96819	1.32485	2.01094	1.14719	1.47242		2.36023	2.53547	0.880523		1.94614	2.72712	1.24172	1.83383
ENSMUSG00000006932.17	104.471	122.061	105.535	122.137		113.016	112.296	101.024	131.824		89.6857	95.887	104.469	88.1172	118.235		126.786	108.631	104.278		111.714	105.157	100.688	114.488
ENSMUSG00000006941.5	19.7308	15.091	19.8641	22.8355		18.8963	18.7899	16.9603	25.22		13.4655	16.3654	16.5767	15.935	20.7422		26.3154	13.9053	14.693		17.2069	15.7022	19.1487	19.3389
ENSMUSG00000006958.14	1.06774	1.29263	1.10418	0.732779		0.874104	1.28059	1.53123	0.703358		1.08085	1.35711	0.853814	0.760559	1.26564		1.0298	1.04212	1.17436		0.999965	1.17443	1.40072	0.885733
ENSMUSG00000006998.16	58.0827	51.0034	62.5532	50.8654		44.9759	57.5489	55.3103	56.3305		53.1781	49.7227	47.3072	50.7836	62.5823		57.7949	34.3625	42.0965		52.1514	50.7412	53.4522	57.7012
ENSMUSG00000007029.16	7.9565	6.54054	6.30793	8.36031		6.9218	8.43869	8.13442	8.11159		6.9524	8.05851	8.44216	6.04353	9.80495		10.1324	8.93796	10.4627		9.6884	9.17294	8.02688	10.171
ENSMUSG00000007033.4	0.132145	0.065508	0.033191	0.050702		0.081685	0.082475	0.015596	0.144189		0	0	0	0.028542	0.054316		0.086543	0.038379	0.020996		0	0.01655	0.016175	0.018266
ENSMUSG00000007034.15	35.3515	25.443	42.9458	23.6723		24.6581	33.0389	38.7435	27.8122		35.3842	33.7307	23.648	33.0729	33.0034		26.9926	15.3356	27.4289		29.7653	28.69	38.2426	29.3278
ENSMUSG00000007035.15	0.416117	0.304183	0.783169	0.528387		0.772109	0.53726	0.569264	0.409605		0.126932	0.727807	0.366557	0.4159	1.36834		1.42386	1.40384	2.02269		1.12897	0.838379	0.308865	0.731771
ENSMUSG00000007036.15	40.8814	44.6892	40.574	46.7025		47.1012	43.0518	38.0014	45.5473		33.969	40.4066	44.4972	34.4134	60.4812		67.1836	36.8556	38.9393		49.5935	48.9496	41.9602	49.2057
ENSMUSG00000007038.5	182.97	90.6999	145.433	106.659		75.8923	154.328	154.786	92.089		124.502	133.091	130.576	148.537	187.411		149.837	65.206	116.108		130.631	133.248	157.235	156.016
ENSMUSG00000007039.12	3.92403	7.16633	5.53088	7.55125		7.38053	7.86685	5.37087	7.90728		4.11813	6.72319	8.58219	4.93425	8.2808		10.6963	7.56106	6.54968		9.55985	8.06074	6.2569	9.16022
ENSMUSG00000007041.9	28.1724	34.1989	38.823	33.8291		34.6448	38.8572	37.5339	46.31		31.8491	33.2341	33.412	29.9129	40.0747		40.4713	20.3142	23.6483		41.022	42.7809	34.9791	40.675
ENSMUSG00000007050.17	3.6799	3.27895	3.82945	4.21522		3.58863	4.33489	4.2901	5.57223		3.50745	3.32687	3.00314	3.12295	3.90572		4.61784	2.60705	3.30895		5.19686	3.91587	3.62122	4.97968
ENSMUSG00000007080.14	0.352967	0.546742	0.397388	0.44138		0.30452	0.632533	0.346392	1.2105		0.121003	0.260383	0.366339	0.278234	0.416498		0.411966	0.776942	0.772883		0.670832	1.20471	0.306896	1.14671
ENSMUSG00000007097.14	1.32426	1.00927	0.437941	0.995014		0.666734	0.846826	0.564718	2.20904		0.337429	0.286053	0.447392	0.308669	0.412239		1.06201	0.259324	0.349067		0.519085	0.645229	0.267296	0.51014
ENSMUSG00000007122.11	0	0.044066	0	0.045223		0.088514	0.044258	0	0.04949		0.042128	0.04638	0.041261	0.077406	0.048158		0	0.050893	0.05642		0.047365	0.067043	0.087375	0.050336
ENSMUSG00000007207.10	0.27498	0.20988	0.320368	0.535902		0.49474	0.271633	0.159587	0.647945		0.109086	0.234517	0.950153	0.326836	0.709688		0.469429	0.776513	1.23779		0.197196	0.376204	0.436407	0.523158
ENSMUSG00000007216.6	0.709892	1.29237	2.04124	1.71825		1.86487	1.57993	1.06057	0.696165		1.13589	1.2516	1.44229	0.918974	1.22633		2.03732	1.86475	2.09015		1.47065	2.20678	1.71064	2.09474
ENSMUSG00000007279.14	0	0.053775	0.05477	0.044045		0.140858	0.205103	0.068138	0.155825		0.083459	0.028177	0.204611	0.056705	0.176929		0.101605	0.062148	0.069902		0.092298	0.066437	0.095894	0.098265
ENSMUSG00000007338.9	21.2512	16.2339	22.5906	21.8208		18.0204	22.1934	19.3409	23.4871		18.4525	19.8278	20.4533	21.6305	25.41		26.1365	13.8578	15.8133		23.2872	23.3172	20.6161	24.4814
ENSMUSG00000007379.15	0.160001	0.2878	0.251526	0.615814		0.535925	0.297669	0.32417	0.494152		0.147299	0.17556	0.302269	0.2741	0.330823		0.454452	0.608491	0.746029		0.275518	0.273233	0.299761	0.568665
ENSMUSG00000007411.16	31.2341	32.0716	36.7815	28.6419		26.9579	32.0418	33.5769	33.0592		33.8008	28.7914	25.2337	30.8055	33.4482		31.562	26.4644	42.9478		29.7265	29.0869	31.0146	28.4084
ENSMUSG00000007415.15	88.3025	81.1573	113.432	71.3752		66.5971	99.5148	98.0192	81.0157		84.4185	80.4174	63.0638	82.8396	81.7405		84.846	44.0584	65.3484		71.0013	76.0188	89.8316	76.2484
ENSMUSG00000007458.14	79.8935	75.5316	100.681	79.568		71.1736	88.2087	84.8992	80.9445		75.9588	64.8644	63.478	72.0606	81.547		86.756	49.2704	53.0105		73.4799	72.4614	75.6979	71.9307
ENSMUSG00000007476.18	12.6704	13.2753	11.8186	9.44555		11.4251	11.5771	9.57624	12.2408		15.1976	11.4547	8.78903	11.1814	13.0961		11.7899	7.07237	8.98731		10.9936	11.7011	10.3917	10.6001
ENSMUSG00000007564.15	36.5388	39.9581	35.7102	40.5195		40.0623	43.4692	39.2035	48.738		34.4744	35.0967	42.2391	34.7291	49.3615		50.6967	45.1354	39.4643		42.7562	40.8957	39.156	50.7373
ENSMUSG00000007570.15	6.22972	6.80947	4.40753	6.57895		7.26369	7.12622	6.50988	6.24455		4.5444	6.46018	8.11054	7.28772	8.89579		12.2257	10.5279	7.8634		5.52583	6.62893	5.92507	6.22921
ENSMUSG00000007589.9	4.51403	5.33833	5.22389	4.6694		5.04199	5.28438	6.10307	5.48195		4.1452	5.31062	5.64656	4.57536	7.74034		8.38104	7.55401	5.96651		6.48487	6.04391	5.34609	6.28153
ENSMUSG00000007591.15	0.087561	0	0.137917	0.035495		0.145668	0.203593	0.069791	0.241244		0.098536	0.213213	0.220927	0.105043	0.223211		0.177265	0.424206	0.34307		0.077226	0.197197	0.102975	0.132035
ENSMUSG00000007603.8	5.4008	5.95974	5.66896	6.12197		6.59108	6.02243	4.90327	4.89831		5.17145	5.60031	5.53877	4.7864	6.06963		6.63201	5.68306	4.99597		5.90078	5.25897	5.16892	6.2216
ENSMUSG00000007610.15	5.1832	5.10854	5.29234	6.66595		6.76071	5.71846	5.59872	6.64574		4.64514	4.86444	6.99962	3.93832	7.31416		6.92248	5.04655	5.05073		7.30577	8.6432	6.22618	7.09133
ENSMUSG00000007613.15	13.1437	19.4768	12.9282	14.6656		14.1094	11.7685	11.7283	16.5808		12.3119	13.124	11.9509	10.5033	13.9805		17.1705	18.823	16.0742		12.242	12.4222	11.628	14.7386
ENSMUSG00000007617.18	6.26401	6.47961	8.55365	6.90508		5.94231	6.1807	5.54821	8.98894		5.77065	6.16413	5.22512	5.42425	6.97567		7.16697	5.14321	7.22959		6.34621	6.19206	5.9805	6.61988
ENSMUSG00000007646.13	0.836066	0.580586	2.02464	0.689143		0.443832	1.00861	1.77158	1.28098		1.09737	0.675647	0.531947	0.98182	0.645448		0.86291	0.391811	1.06958		1.2032	2.1218	0.958466	0.826272
ENSMUSG00000007655.16	13.915	21.265	13.3804	21.2509		18.0752	16.5192	13.6247	24.5458		9.86206	17.5392	15.3221	7.58088	17.68		19.936	15.9736	18.0413		19.6706	19.6947	9.41469	18.3061
ENSMUSG00000007656.13	110.278	93.3336	152.415	77.922		83.3306	128.135	125.955	108.638		125.272	98.1693	92.7336	116.767	127.452		137.544	78.9596	82.8647		99.4127	102.738	122.568	107.719
ENSMUSG00000007659.18	28.4917	44.4493	21.1586	27.9472		32.438	29.4021	27.5235	33.9052		41.8332	28.5995	24.3673	24.035	35.662		35.2017	27.5535	30.135		27.5254	30.051	25.3374	28.0286
ENSMUSG00000007670.9	8.91677	10.4545	8.88159	10.4484		12.4578	10.7359	9.37959	11.3183		8.40635	8.68564	9.67204	8.43116	12.199		12.258	9.60858	11.0177		9.85072	11.0872	8.80358	11.2304
ENSMUSG00000007721.6	11.6399	10.1097	11.9682	11.8325		7.99518	12.6144	12.719	13.3026		11.9555	11.2601	10.9363	13.7977	15.4668		15.2478	4.78667	8.31692		11.3988	12.1741	13.6136	12.6133
ENSMUSG00000007739.10	58.5667	57.3664	53.6198	57.0019		58.312	58.7307	49.7615	67.9076		56.0824	55.669	52.9456	47.6587	73.1129		74.5177	60.329	47.959		63.6185	55.341	56.7494	63.5885
ENSMUSG00000007777.9	26.0689	22.2177	25.6852	23.6824		23.1378	27.4962	27.3691	24.1744		22.2838	22.6887	22.774	25.1756	28.8141		26.9992	15.6959	18.9996		25.1162	22.7244	25.9356	28.5292
ENSMUSG00000007783.10	0.154923	0.295448	0.131621	0.448597		1.06155	0.313944	0.215715	0.295147		0.194511	0.40574	0.383633	0.293695	0.208248		0.296633	0.267025	0.255332		0.395325	0.47012	0.238721	0.157125
ENSMUSG00000007812.16	21.4643	11.8641	14.2721	10.8013		9.58015	11.6721	13.4418	16.5652		15.1241	15.9358	10.9541	11.8255	17.1299		14.6676	14.3819	13.2978		9.86013	11.1976	13.3239	13.8889
ENSMUSG00000007815.13	79.2053	78.0072	85.0271	82.4893		78.9299	89.443	81.347	92.2813		74.1515	76.273	83.2164	78.7826	99.5236		103.987	67.8638	67.4282		89.8376	86.1474	89.1367	103.187
ENSMUSG00000007817.15	4.39505	5.86805	3.39847	5.18393		6.25338	5.36943	5.28019	5.98999		3.58951	3.72709	4.97128	3.63083	5.6672		6.24053	14.397	16.3488		4.31321	4.55247	4.20404	5.96667
ENSMUSG00000007827.10	1.67261	0.71909	1.49568	1.76578		1.70812	1.51591	2.06816	1.75135		0.99573	1.13599	1.06466	1.09283	1.66327		2.13562	3.3473	3.79133		1.50924	1.54137	1.1971	1.78866
ENSMUSG00000007833.15	27.0634	28.48	32.0539	31.7717		27.4546	32.598	30.8981	28.6443		25.2935	25.5141	27.7346	24.1987	36.7961		30.1903	23.8218	25.0688		33.8419	29.6046	28.3358	30.4642
ENSMUSG00000007836.6	17.9447	22.4552	15.4688	19.9302		21.736	17.8898	16.4523	22.6811		15.7396	15.9017	19.4929	15.6955	24.9095		28.7116	16.1407	13.3785		20.1171	21.8224	17.1375	22.1934
ENSMUSG00000007837.11	12.9856	12.5657	13.8666	11.2436		11.5521	14.5499	12.9759	13.3084		12.0255	13.3688	11.3517	12.2822	16.2305		14.6574	6.97205	10.427		13.2528	14.3239	13.2904	12.1763
ENSMUSG00000007850.16	32.4626	35.6479	30.8593	39.9864		41.6109	35.1731	29.5631	49.1469		26.4178	28.3616	30.1287	23.8025	35.7233		33.1822	72.773	74.8556		34.6383	37.3765	27.2529	37.2854
ENSMUSG00000007867.9	7.79749	7.96815	9.03832	8.41888		6.89012	9.20223	8.71601	9.18679		8.01961	9.14583	7.79604	9.28319	10.7205		12.4189	7.53398	8.5417		6.97137	8.92441	8.15134	10.6711
ENSMUSG00000007872.3	26.6027	16.2163	23.9738	38.7158		77.0335	34.4915	19.0154	86.7689		14.3391	20.1362	20.9027	14.0919	27.7249		38.4423	62.6034	14.6578		21.4323	30.032	16.9805	25.3621
ENSMUSG00000007880.16	3.87696	3.49124	3.62477	3.95929		4.76794	4.65471	3.86178	5.37568		2.2158	3.11556	3.40711	3.08935	4.36522		5.26612	8.48486	9.9063		3.25458	4.70425	3.79467	4.93567
ENSMUSG00000007891.16	194.766	225.092	212.289	235.525		206.784	200.526	166.02	228.163		216.14	244.613	212.064	194.98	293.441		247.875	145.085	132.724		283.964	282.662	219.051	280.49
ENSMUSG00000007892.8	590.546	661.672	608.163	706.573		748.735	659.626	651.53	917.306		584.158	740.876	752.248	608.286	879.906		1147.34	840.828	483.164		1015.68	1098.61	679.398	921.809
ENSMUSG00000007908.14	0.368623	0.76959	0.250807	0.240935		0.985336	0.552606	0.679621	0.285056		0.228262	0.422154	0.574249	0.596138	0.646343		0.214809	0.250674	0.694432		0.60638	0.347622	0.623961	0.642715
ENSMUSG00000007950.9	4.6345	6.45767	3.79136	6.25516		6.45317	6.91513	4.5526	6.88919		4.42667	4.87946	7.23679	4.6168	7.58889		7.48315	3.01273	5.02292		8.22909	9.92689	5.6455	8.25626
ENSMUSG00000007987.12	12.029	11.8723	14.8655	12.0032		9.3085	16.0387	14.5819	12.2984		9.64318	14.8016	10.6268	13.0267	15.3518		15.3409	10.5787	10.9469		11.0039	12.6614	12.0687	12.8356
ENSMUSG00000007989.7	0.37655	0.883695	0.273506	1.17981		0.726119	0.479806	0.324649	0.848068		0.352686	0.259924	0.623115	0.784982	0.426892		0.681663	1.21432	0.645336		0.658621	0.572168	0.365854	0.724773
ENSMUSG00000008028.15	0.097816	0	0.056628	0		0	0.097553	0.053791	0.109204		0.053992	0.058342	0	0.170616	0.159215		0	0.056087	0.095425		0.078434	0.100257	0.096283	0.063289
ENSMUSG00000008035.12	13.9762	19.8771	9.28537	11.23		11.8099	12.9701	15.3069	63.8348		9.68593	8.5855	8.75979	9.07298	19.4942		21.3411	6.52328	10.2098		10.6843	11.4095	11.754	10.7204
ENSMUSG00000008036.11	47.1843	48.0992	51.9722	50.5079		49.1167	51.5957	50.9333	59.5718		51.1039	51.8437	51.633	48.6972	69.0238		70.5271	35.8088	33.0041		64.6876	59.7743	50.5069	67.7945
ENSMUSG00000008090.14	10.8468	15.6399	9.20775	11.9233		10.8927	12.1193	9.67993	13.1242		12.3169	15.9981	14.9267	9.94365	20.9071		18.4116	8.05821	8.34854		15.2916	15.3576	13.9031	18.0912
ENSMUSG00000008129.14	0.070138	0.18248	0.03725	0.152922		0.285554	0.146559	0.070751	0.203647		0.0885	0.073427	0.126233	0.043728	0.145143		0.095692	0.235219	0.08628		0.124612	0.187814	0.036189	0.132626
ENSMUSG00000008136.14	5.69874	9.94933	7.23359	10.2608		8.93266	7.17154	5.07656	11.0193		5.54007	5.7627	7.18146	6.66319	11.1506		10.7151	8.37581	6.13304		8.80022	10.601	7.56391	8.02229
ENSMUSG00000008140.17	19.8774	29.1906	27.8274	26.3556		26.1868	27.5247	22.1601	27.254		24.0282	25.0882	27.2016	23.2646	30.606		30.5615	16.0641	19.7017		26.4444	23.9184	23.9872	30.4071
ENSMUSG00000008153.11	0.591698	0.05698	0.105506	0.223609		0.072461	0.224196	0.050096	1.546		0.060118	0.086839	0.162606	0.434417	0.158195		0.189405	0.074304	0.148128		0.110812	0.336688	0.103703	0.130151
ENSMUSG00000008167.14	5.36366	4.99949	6.09362	5.54771		5.73085	5.88819	6.11395	5.42124		5.51696	7.55737	9.02561	6.74139	12.1014		9.29329	5.90886	8.80842		7.83166	7.11538	7.19055	9.08344
ENSMUSG00000008200.14	5.71017	7.68034	5.27074	6.33613		7.46486	8.34069	6.92082	6.98128		4.71507	4.49109	6.34056	4.94052	7.47593		9.68866	28.8657	25.7946		6.00567	5.52957	6.8595	6.40136
ENSMUSG00000008206.16	1.18321	2.68888	1.73934	2.93611		2.10588	3.08409	2.50825	2.80357		2.61256	1.94353	3.41927	1.88855	2.22834		3.08911	3.79692	2.63141		3.72024	3.22233	2.15817	2.05616
ENSMUSG00000008226.14	16.1737	12.5821	17.2102	13.8475		10.3753	16.4669	16.9765	12.7157		11.7892	12.1681	12.8936	12.8758	15.0248		13.919	9.77408	9.82012		13.6681	10.2469	13.2605	14.2072
ENSMUSG00000008301.11	15.4497	17.3183	14.8634	14.8653		15.7022	14.4563	13.0889	15.5632		15.6212	15.4863	15.3572	13.821	18.9558		21.6812	12.0098	11.1663		18.4004	17.8956	13.0109	16.1999
ENSMUSG00000008305.18	3.27884	6.82402	3.46836	6.14511		7.99499	5.54772	3.82115	7.27652		3.01952	3.58009	5.41031	3.31456	5.47429		9.36957	7.92998	7.08495		6.57289	4.65803	3.71238	5.95046
ENSMUSG00000008307.11	1.07092	1.30988	0.41335	0.781011		1.06873	1.04017	0.724256	1.08154		0.425643	1.05333	0.868686	0.702941	1.47741		1.63499	6.61597	5.4414		1.27434	0.722521	0.712354	0.878422
ENSMUSG00000008333.12	9.08499	10.9353	9.54521	11.9574		10.4515	9.0909	10.8622	13.3846		7.20266	10.5747	9.93346	9.09748	11.3634		15.0413	11.0865	7.7399		9.00559	8.43063	10.9076	10.7483
ENSMUSG00000008348.9	1764.93	1481.19	1327.95	1106.96		1093.08	1136.31	934.827	2251.47		1420.5	892.077	951.762	885.869	1104.96		667.614	615.372	614.921		1061.32	869.57	1014.55	870.356
ENSMUSG00000008373.16	11.0879	12.0457	10.6753	12.4602		10.4382	12.861	13.0002	11.571		9.99668	10.9243	12.2412	11.2545	13.1739		12.1799	11.5106	9.78631		11.2031	11.5711	12.541	13.0478
ENSMUSG00000008384.8	14.4005	7.9099	5.71312	8.30743		8.16401	5.06872	5.82321	37.9839		6.43535	7.1201	9.78833	7.15787	11.7264		14.2953	5.95081	6.28219		8.93366	10.1249	7.13476	8.75343
ENSMUSG00000008393.9	11.5182	12.7373	9.94781	13.1684		13.4734	11.6809	9.59169	13.8721		10.5556	11.5615	14.0382	11.9551	18.8719		17.5702	7.49302	9.04674		17.8719	16.1472	12.7098	15.3683
ENSMUSG00000008398.15	1.84354	3.74804	2.96835	3.87263		3.29602	4.543	2.71981	2.74738		1.5877	2.79885	2.77878	1.88102	3.03394		3.45124	4.4808	2.93006		2.20161	3.39796	2.17189	3.05467
ENSMUSG00000008429.8	5.61667	6.75394	5.25648	6.13222		6.82514	6.28371	5.15279	6.45632		4.9432	4.84085	5.95332	4.97004	6.76269		7.14218	6.54054	7.25962		5.07949	5.71708	5.2189	6.28372
ENSMUSG00000008435.15	10.2042	7.16932	7.84158	11.1949		8.90472	9.36489	8.95652	14.3472		6.68458	8.66303	8.45344	7.5378	12.8081		15.2352	12.5643	10.3086		9.74283	9.84589	8.68096	12.1224
ENSMUSG00000008450.8	15.5293	17.3135	18.4772	9.71093		13.2097	18.5598	10.9715	24.1295		9.31827	13.3108	11.0329	12.6747	13.7644		20.8351	13.8591	17.2867		13.6075	11.9144	13.4048	15.1237
ENSMUSG00000008475.13	35.8438	39.1387	37.8857	40.3283		38.117	43.0961	37.1706	41.6345		37.5352	37.9287	36.7332	38.2326	44.2905		50.9593	29.8236	31.5673		39.2556	36.6316	38.3455	42.1159
ENSMUSG00000008540.11	40.8705	80.2828	44.3144	92.9918		119.605	47.1886	30.4258	162.827		45.4507	80.2247	98.2315	54.9429	143.19		176.455	244.636	60.8172		126.279	119.955	66.0884	151.22
ENSMUSG00000008575.17	4.88084	7.20524	6.35078	6.95371		7.53979	6.54808	5.46858	7.40081		4.07655	5.98625	5.31016	4.87693	5.97208		6.03378	12.7967	12.0223		5.86712	6.05349	5.25606	6.32966
ENSMUSG00000008601.12	4.69226	7.28643	4.4009	7.56191		8.22557	6.18187	4.63046	7.64558		4.25096	5.59461	7.6842	4.67501	7.24551		9.83067	4.51648	5.13565		7.35813	5.32322	6.18685	6.7336
ENSMUSG00000008604.11	11.5922	12.0554	11.2079	13.7392		13.1243	13.0455	10.825	15.2745		10.6514	11.118	12.559	10.0704	14.1026		11.7425	11.8614	12.9819		13.3085	12.6187	11.1908	14.7872
ENSMUSG00000008658.16	0.542116	1.12119	0.45434	1.4758		0.371939	0.766132	0.19258	0.581929		0.465546	0.461065	0.726317	0.614031	0.886316		0.922882	1.16496	1.60656		1.40391	0.814108	0.49148	0.987283
ENSMUSG00000008668.14	8.50408	9.09558	7.90149	9.78794		9.37379	6.85419	9.54791	11.0945		6.65146	6.25574	8.6919	7.98652	11.7312		13.4808	12.9687	5.96649		8.20168	12.3817	7.58818	11.9066
ENSMUSG00000008682.13	60.257	80.5629	65.9425	91.194		73.674	54.6389	73.8679	74.7578		57.6773	74.3343	71.1639	74.8114	84.6753		101.865	91.6324	73.7396		75.319	78.544	66.0356	90.9196
ENSMUSG00000008683.16	205.201	237.92	248.677	256.963		258.287	234.895	220.376	312.276		217.908	259.322	255.234	218.212	286.763		333.398	294.669	172.991		298.293	305.733	243.063	275.646
ENSMUSG00000008690.15	24.1909	22.8908	24.4289	22.5222		20.8319	24.6911	22.2436	23.3525		19.7592	22.5978	20.4282	21.6058	28.1882		32.6622	21.6415	16.7862		25.8837	25.4236	22.7545	24.5635
ENSMUSG00000008730.17	18.3079	21.0368	17.776	18.5341		22.3111	19.6204	15.571	19.7747		20.1205	15.4179	16.9516	17.6605	20.3649		22.5939	21.037	29.571		17.1654	18.881	16.8926	21.782
ENSMUSG00000008734.9	1.35651	2.47541	1.05851	2.86289		3.98061	2.56347	1.28697	2.92693		1.36866	1.7644	2.91587	0.959458	1.85257		3.566	1.67928	2.68264		2.95036	2.22188	1.29236	2.12428
ENSMUSG00000008763.16	11.8613	18.2693	12.6356	19.1322		16.8798	14.5967	15.8568	19.4455		11.358	13.331	15.6173	12.6232	17.2055		29.5667	14.1688	15.8472		14.8519	13.7493	16.0379	13.7543
ENSMUSG00000008822.15	15.3967	13.6275	16.5972	17.3357		14.5992	16.9858	15.016	17.5671		15.1167	18.4302	15.2621	15.166	20.1515		17.3193	14.5597	12.7673		17.7588	15.2175	15.6072	18.6561
ENSMUSG00000008845.9	0.025956	0.045596	0.067341	0.071974		0.102914	0.036379	0.044266	0		0.058545	0.088116	0.016407	0.015157	0.028302		0.027158	0.020773	0.022516		0.037001	0.035511	0.096232	0.176754
ENSMUSG00000008855.17	12.1816	14.6477	12.1007	11.2896		12.8029	14.2396	11.9052	13.5747		12.2682	10.2601	12.1674	10.0421	16.2845		15.3505	11.0658	15.1912		13.896	15.8591	10.4067	16.5134
ENSMUSG00000008859.8	14.0729	13.9609	14.7561	15.5121		14.0683	15.6912	14.7858	18.4067		11.7017	13.5449	14.403	14.2497	17.2762		15.1358	12.0799	15.0307		15.7478	13.9392	14.7761	17.0295
ENSMUSG00000008892.12	75.9435	72.7324	81.7405	84.8576		68.5957	79.2632	76.5688	87.8961		69.0029	72.7773	78.0971	72.3161	93.7245		96.1129	49.6654	61.0835		86.8606	80.0712	80.5953	89.5531
ENSMUSG00000008958.14	10.1001	9.93735	8.81774	10.303		10.1909	10.32	9.19999	8.96286		6.9877	9.46166	10.8386	8.77282	11.5598		12.0977	11.3428	10.7568		10.7447	9.79726	8.95235	10.6846
ENSMUSG00000008976.16	12.8446	15.4087	12.5766	13.3304		14.3467	12.3569	11.5633	14.1868		11.5784	10.7997	12.8634	11.815	16.2533		16.3863	16.4831	15.3224		14.6286	10.9332	12.7007	13.7124
ENSMUSG00000008999.7	8.31781	7.91432	8.39654	9.63657		8.26581	8.88528	8.57906	10.7653		7.94947	9.06137	8.85745	7.00491	12.535		11.7241	7.49485	8.40052		10.0902	10.0763	8.63643	9.81117
ENSMUSG00000009013.5	101.895	79.255	82.8953	86.2487		77.1396	89.2202	80.6405	126.469		73.3658	76.7308	66.9308	70.1413	64.5654		91.1828	44.802	55.2719		96.8868	97.0826	78.3	108.882
ENSMUSG00000009030.14	12.0068	13.7413	13.8588	15.031		13.2276	13.0509	13.2202	14.5221		12.1911	13.7136	15.7429	12.6808	18.231		17.3938	11.7091	10.8979		15.8247	14.6181	14.0522	15.575
ENSMUSG00000009035.15	3.08004	3.96047	2.87513	3.65459		3.63235	3.37124	2.40387	3.11706		2.56303	2.0167	2.25446	2.1602	3.74686		3.15727	2.73918	3.71056		2.93109	2.63831	2.77104	3.67896
ENSMUSG00000009073.16	16.457	18.9499	18.5733	21.3013		17.9967	19.0317	18.2963	19.8103		15.6496	13.9679	18.4684	16.1643	20.3647		21.1545	19.9255	24.1678		18.1348	18.7395	17.2599	17.9967
ENSMUSG00000009075.2	0	0	0.015146	0		0.029727	0.0149	0	0		0	0.015585	0	0	0.016218		0	0	0		0	0	0.014717	0.016936
ENSMUSG00000009076.10	10.4675	11.1757	9.99403	10.5014		8.95607	11.5318	9.89241	12.8492		8.40288	10.7239	12.6335	10.0344	15.1688		16.2097	10.9429	10.1703		12.5095	10.3164	12.6688	14.0111
ENSMUSG00000009079.16	39.6047	40.4422	41.403	42.7217		51.0555	48.0371	44.4181	47.9094		29.3634	41.0277	41.3452	38.6041	49.9041		56.617	87.2347	86.9126		41.5579	45.1015	39.5964	46.6887
ENSMUSG00000009090.17	21.5132	21.3139	24.7238	26.394		22.8117	24.1895	22.5286	27.7692		19.6285	21.4601	28.944	20.9139	30.7936		25.8167	17.4402	37.8218		28.6476	29.7213	27.7489	29.4681
ENSMUSG00000009092.5	0.703859	0.469003	1.05819	0.355412		0.500414	0.443548	0.538629	0.724009		0.459491	0.46507	0.223332	0.22241	0.344493		0.332159	0.24686	0.247077		0.620933	0.390707	0.403911	0.424283
ENSMUSG00000009112.4	11.4557	12.1869	9.6417	10.8914		9.22257	9.7941	7.66676	11.9517		9.93032	8.64535	12.7822	10.7673	14.4582		12.3164	8.1361	13.6828		12.0968	14.4818	11.42	11.2259
ENSMUSG00000009115.5	0.040898	0.031216	0	0.032006		0	0	0	0.04561		0	0	0	0.071396	0.044421		0	0.036062	0.052906		0.043677	0	0.040299	0
ENSMUSG00000009145.6	1.93305	2.52486	1.90909	3.27751		2.39179	1.88516	1.74724	3.38726		1.36206	2.27561	2.41512	1.34593	2.84633		2.51813	3.26386	2.67761		2.68344	2.75069	2.22877	3.36155
ENSMUSG00000009185.2	0	0	0	0.857702		0.524439	0.52198	0.202226	0.592219		0.50947	0.658825	0	0	0.227025		0	0	0		0.224446	0	0.3087	0.71322
ENSMUSG00000009207.15	3.37001	2.77197	2.82198	3.39636		2.50727	3.87089	3.02387	4.04445		2.06193	3.051	2.98941	2.57368	3.44246		3.58907	5.63085	5.06068		3.03506	2.81138	2.82636	3.01115
ENSMUSG00000009210.10	0.038657	0	0	0		0	0	0	0		0	0	0.113787	0	0		0	0	0		0	0	0	0
ENSMUSG00000009246.14	0	0	0	0		0.02079	0	0	0.023159		0	0.021796	0.010062	0.008606	0		0	0.134025	0.01375		0	0	0	0
ENSMUSG00000009281.6	31.9851	21.8107	31.1309	24.7538		34.4465	25.7051	30.4758	36.7173		23.2633	26.8213	33.2508	20.1308	42.17		31.9704	25.7828	28.7724		45.6513	38.8808	38.4218	43.059
ENSMUSG00000009291.13	106.319	100.257	90.4595	106.166		95.8618	107.913	102.936	110.646		91.4887	80.3816	98.2746	97.4456	122.376		136.954	85.4587	92.5816		101.459	99.1313	105.143	117.3
ENSMUSG00000009292.18	0.141125	0.238797	0.065693	0.705596		0.24466	0.299144	0.56967	0.132429		0.044891	0.088367	0.111245	0.016795	0.112068		0.083054	0.656714	0.19834		0.093399	0.038838	0.066097	0.3408
ENSMUSG00000009293.17	12.9255	11.2889	8.87284	10.3357		10.3851	9.86463	8.81933	13.1987		8.78556	8.19066	9.53795	8.9779	10.2363		12.0287	6.61177	7.28902		9.28605	9.08122	8.77365	11.4384
ENSMUSG00000009356.12	0.039839	0	0.440186	0.040647		0.251965	0	0.141172	0.014755		0.257627	0.458873	0.688802	0.034879	0.318382		0.416655	0	0.172013		0.141957	0.204368	0.091931	0.015111
ENSMUSG00000009376.15	47.3931	33.2792	56.8508	32.0946		32.5875	43.9499	43.8426	31.4136		26.7683	24.414	25.9947	32.2298	34.377		36.2588	32.0025	37.506		27.1653	28.9924	43.0301	31.0311
ENSMUSG00000009378.3	47.9614	38.5571	40.5414	42.0816		37.2963	44.889	35.142	41.6905		32.0305	43.2018	33.429	35.2461	50.0068		30.9349	25.6236	42.6096		45.0708	39.7606	38.6405	45.4422
ENSMUSG00000009394.13	1.12838	1.88165	1.19756	1.61234		1.50208	1.23478	0.89307	1.45786		0.845946	1.00224	1.2464	0.814266	1.92291		1.81704	1.44266	2.24172		1.44659	1.11404	1.24643	1.79124
ENSMUSG00000009418.15	0.776308	0.598382	0.624428	0.826212		1.23647	1.08761	0.543723	1.0073		0.317838	0.283935	0.788426	0.581824	0.662548		0.683104	1.33258	1.21507		0.436907	0.787392	0.628119	0.826382
ENSMUSG00000009470.17	36.1007	29.4768	37.1981	34.17		28.7134	34.2263	31.0834	35.6079		39.2293	34.397	31.7479	37.3262	46.5409		42.5216	35.65	41.8637		37.7765	37.9572	36.5454	43.0367
ENSMUSG00000009535.13	6.05364	8.63573	6.95007	5.24247		5.56677	7.22425	6.27738	6.26744		7.10269	4.84163	5.26081	6.58337	6.9489		8.81825	8.28712	7.38331		7.09654	5.72333	5.73958	6.58446
ENSMUSG00000009545.14	4.64015	9.28603	4.37858	7.96064		7.92667	5.0331	4.53709	8.4896		5.25575	6.28061	7.59936	5.41202	9.94363		10.9145	12.6657	7.90723		7.48472	6.86744	5.58391	8.78215
ENSMUSG00000009549.14	37.2623	43.9501	44.4159	45.7053		42.926	46.1195	38.3701	50.1644		39.1727	43.9142	45.9296	34.6382	50.8227		50.7786	34.8817	28.8268		46.9542	40.0433	37.9569	46.1131
ENSMUSG00000009551.2	0	0	0.065338	0		0	0	0	0		0	0	0	0	0		0	0	0		0	0	0	0
ENSMUSG00000009555.16	9.8776	12.631	10.8569	10.7122		13.1902	12.7373	11.7624	12.3161		10.6373	10.4585	11.3483	10.3793	13.3187		15.9518	9.47242	12.2406		10.633	12.2744	12.5057	13.51
ENSMUSG00000009563.16	16.9055	15.5382	16.7318	15.7113		14.4412	16.6862	17.8212	16.5732		12.9783	14.3658	15.6245	14.5068	20.3315		20.1364	9.78915	15.2206		15.2151	17.5972	15.2119	18.2222
ENSMUSG00000009566.12	19.0092	19.8662	19.2985	24.3767		22.3905	21.6967	27.3505	18.5139		22.7006	26.741	24.7056	29.3756	30.4764		28.9717	27.4401	35.4975		27.5123	30.7628	26.567	31.4453
ENSMUSG00000009569.14	1.98194	2.49329	2.39715	1.97316		2.29863	2.36947	2.44457	2.3595		2.38428	2.16003	2.16133	2.72621	2.93603		2.41449	4.81813	5.83286		1.9909	2.59931	2.51098	3.07633
ENSMUSG00000009575.14	17.7198	25.2271	20.8349	25.5861		28.544	22.0193	20.0796	28.8329		17.4938	18.6578	23.3765	20.3428	25.5135		28.3107	24.8733	22.8624		23.2194	28.9651	21.8375	28.0233
ENSMUSG00000009585.18	0.462698	1.95353	1.1154	1.55621		1.87637	1.89816	1.66653	1.31555		1.78914	0.767698	0.603464	0.457205	1.13648		1.32306	3.30229	2.81055		0.773439	0.865378	1.72965	1.11047
ENSMUSG00000009614.16	96.2047	81.8065	95.2866	92.4608		94.239	92.4005	78.0141	118.919		97.5646	120.467	89.7477	76.6624	130.478		133.814	71.3252	83.5696		129.826	105.218	91.4406	114.523
ENSMUSG00000009621.18	6.96991	6.3542	6.66106	7.36789		5.55039	6.15113	6.18052	7.93714		5.99282	6.92251	6.0254	5.8845	9.58307		8.20397	7.61023	7.71174		7.25373	6.90093	7.34778	7.55437
ENSMUSG00000009630.10	22.4457	27.1682	21.5882	25.5569		24.6762	22.4635	19.6888	31.7751		21.3485	22.0465	23.8981	21.903	31.3539		32.0646	16.8562	15.9268		26.3525	26.0148	22.792	26.2741
ENSMUSG00000009633.3	12.8483	36.8778	58.8758	31.9507		26.5121	42.9229	26.3645	26.2111		87.2799	52.1488	30.1746	49.0981	45.2963		48.9554	13.9573	30.2781		50.1643	62.9187	24.1119	39.2475
ENSMUSG00000009640.11	5.52	8.4791	7.01758	8.06122		7.47775	7.5554	5.83874	6.99864		5.89769	6.44767	7.62296	6.82815	9.68188		9.37956	8.43294	6.87656		8.34437	7.03517	7.06391	9.01494
ENSMUSG00000009646.13	0.237191	0.117872	0.160596	0.040309		0.118344	0.07893	0	0.255799		0.267582	0.165375	0.149455	0.199427	0.085889		0.059581	0	0.260295		0.54886	0.202639	0.155839	0.179519
ENSMUSG00000009647.13	7.0601	8.6613	6.5504	8.72483		7.76579	8.35688	6.3375	9.8709		6.12888	7.81026	9.40054	8.31271	10.5965		9.81906	7.74132	9.69464		9.89552	9.75348	7.92632	10.3353
ENSMUSG00000009681.10	8.38233	6.91721	7.87227	6.82212		7.52973	7.87586	6.36383	8.83089		5.39647	5.64927	7.12092	6.20644	7.5743		7.01763	6.00845	10.5695		7.83636	7.93719	7.04682	8.81787
ENSMUSG00000009687.14	4.45661	7.06026	4.69075	7.03073		8.09608	7.87813	6.98342	8.09737		4.35033	4.98297	5.01134	3.18584	5.40382		4.44221	5.55443	5.25706		4.73854	6.97334	4.55167	6.36624
ENSMUSG00000009733.9	10.6987	6.9048	8.4893	10.4681		8.16177	11.3003	12.2623	11.5808		8.06162	11.8907	14.5452	11.26	17.3094		12.8838	19.8128	23.0866		14.364	13.2333	12.5196	18.2369
ENSMUSG00000009739.17	5.24373	4.553	6.04781	4.74834		4.18445	6.21353	5.82607	5.32083		5.69174	4.72409	5.11508	5.05164	8.35264		8.38215	5.08034	9.11581		5.3125	4.60029	6.95771	6.10969
ENSMUSG00000009741.15	15.8052	14.7947	15.067	15.579		13.2241	15.0132	15.1041	17.625		14.7401	12.304	12.5636	13.9784	18.2991		20.6307	17.2178	19.3766		15.038	14.0993	16.1082	16.5272
ENSMUSG00000009772.15	21.3879	41.542	17.1255	33.2611		55.4001	17.6531	15.0635	36.7445		16.1339	25.0898	27.8544	22.9113	32.3899		71.3841	68.4493	38.0715		20.135	23.6126	29.7591	30.3183
ENSMUSG00000009828.15	1.26203	2.7341	1.69145	2.94588		2.55739	2.50678	1.67195	2.68995		1.81469	2.33596	2.60441	1.87867	1.89836		2.63053	4.15963	3.22996		2.40893	3.16495	2.13741	3.20127
ENSMUSG00000009863.14	295.992	293.872	325.452	329.593		307.224	319.689	302.395	368.469		277.916	315.186	338.422	283.135	433.199		455.252	231.536	234.886		386.261	332.659	306.036	375.067
ENSMUSG00000009876.13	0.520192	0.902663	0.461396	0.79517		0.648417	0.712116	0.622988	0.727497		0.314474	0.339641	0.429093	0.283054	0.35213		0.473603	0	0.084027		0.41633	0.26647	0.319356	0.736582
ENSMUSG00000009894.15	21.5312	22.4763	22.1869	21.6521		16.0709	28.3904	21.7433	31.7547		20.0004	17.2007	17.4004	24.235	34.5824		25.519	14.2063	18.2191		27.6758	32.9195	22.8443	33.0947
ENSMUSG00000009905.5	5.91123	5.21363	6.17928	5.2753		6.07536	5.66471	5.45841	5.19709		4.56682	5.01108	4.9558	5.19567	8.97703		6.46899	5.25099	6.52531		5.12613	4.90467	6.22398	5.2839
ENSMUSG00000009907.17	23.6194	24.0397	23.2707	25.9525		24.4759	24.7276	21.0844	28.3448		24.1498	23.2957	23.4715	25.4096	29.1772		30.8336	28.1013	26.6766		30.0014	25.335	24.438	31.0468
ENSMUSG00000009927.9	359.47	406.06	434.298	430.507		438.213	381.667	397.002	514.143		377.512	421.333	435.206	392.918	504.534		665.104	519.481	279.375		509.953	514.97	403.453	511.112
ENSMUSG00000009995.17	16.5563	18.2288	18.4877	22.8245		23.4078	20.7697	20.214	20.3986		14.6107	16.37	19.0072	16.9668	26.3535		27.5311	34.994	27.8668		20.9931	18.8544	19.9589	23.5358
ENSMUSG00000010025.19	69.5728	42.3029	79.8268	42.8155		41.561	62.8973	66.0854	37.7351		68.1923	56.4682	42.8067	57.5426	58.5279		45.3847	29.613	39.1998		52.7521	47.1631	62.8577	50.6993
ENSMUSG00000010044.12	15.1765	7.45452	15.619	10.1071		8.72785	16.2016	14.6647	10.6032		12.3813	13.7269	12.4492	15.2616	20.5794		20.4494	9.89205	13.1501		19.9218	15.2159	16.5932	17.3225
ENSMUSG00000010045.2	14.7414	14.3212	14.0589	14.4488		14.9354	15.6365	13.9972	15.0636		13.5352	14.1463	12.9201	12.2195	18.2985		18.2613	11.2056	11.2061		15.0797	14.2325	14.0872	14.5688
ENSMUSG00000010047.12	21.7645	21.196	22.3132	22.1851		22.9434	21.9311	26.7059	20.2015		22.5716	30.1087	20.2775	21.3305	28.733		26.5704	11.6867	17.364		28.6237	30.3401	24.6236	24.9361
ENSMUSG00000010048.10	31.0143	27.319	50.5062	15.637		20.576	28.9487	37.9127	17.8155		40.2605	33.8885	16.9985	31.3588	26.1883		22.635	14.3887	24.536		26.5931	21.7852	34.3182	19.6056
ENSMUSG00000010051.15	1.49857	3.02616	3.14232	2.3062		3.4632	4.35567	5.24286	3.09923		4.76357	4.27908	2.35261	3.30348	3.5505		3.96649	3.09331	5.6312		2.58845	4.52445	3.55672	4.12411
ENSMUSG00000010054.4	26.8876	23.2144	27.9948	21.9146		23.5005	26.605	26.0464	24.7978		25.74	26.661	22.8681	26.4874	32.015		30.5261	13.3602	16.272		27.3322	27.4121	27.5692	29.3631
ENSMUSG00000010057.8	16.7492	11.6746	15.3011	16.5404		13.8829	18.3527	16.6941	15.9347		14.5475	16.5497	16.1352	14.7346	20.4068		17.2271	9.48054	14.0586		19.5067	18.5086	16.0363	19.1473
ENSMUSG00000010064.15	10.4462	19.5826	20.0213	21.4123		25.1778	28.2128	15.7133	36.8085		20.8973	22.8907	29.3573	20.8925	36.026		35.2015	62.0165	20.7168		22.5512	20.832	22.7966	29.7532
ENSMUSG00000010066.15	0.029296	0.054407	0.523507	1.61152		1.05171	1.48236	0.655457	1.85449		0.035399	0.037176	0.194748	0.019249	0.039936		1.20783	0.454821	1.63434		0.034905	0.121903	0.054814	1.33103
ENSMUSG00000010067.13	13.0351	8.99465	9.60585	9.24295		9.25189	10.1533	8.3767	15.808		10.4272	9.60363	9.67487	10.0536	13.6449		17.3874	15.0786	14.6554		12.5344	11.4363	9.55698	15.2708
ENSMUSG00000010080.15	4.82191	9.09401	3.19133	11.0981		9.73743	7.72365	6.13873	10.8953		5.49839	6.14573	10.1812	5.85776	9.44718		12.5443	10.4533	8.87877		9.26735	10.1251	6.6418	10.1381
ENSMUSG00000010095.13	65.4605	103.215	44.9274	76.4127		78.8763	71.2971	52.8961	112.518		56.9603	80.4552	86.7054	80.2323	126.989		102.169	59.0404	71.5667		122.276	110.47	66.7923	133.786
ENSMUSG00000010097.14	59.4034	61.8491	63.1238	56.8771		57.8717	60.386	54.3978	57.7032		50.9501	60.8659	56.4228	50.0296	70.645		64.3057	43.8911	48.9462		56.6141	46.4357	66.5595	54.4116
ENSMUSG00000010110.17	17.55	18.0771	20.4233	18.6703		22.9226	19.2986	19.0688	18.6321		19.4892	19.4923	18.6361	18.4447	22.1693		23.1858	28.2998	28.7261		21.9857	19.4986	18.1227	23.7709
ENSMUSG00000010122.14	216.041	132.276	238.567	148.922		140.229	204.702	197.028	143.131		180.28	175.369	158.938	179.264	205.994		202.468	187.223	263.197		176.768	160.28	211.979	184.065
ENSMUSG00000010142.12	0.061332	0.106918	0.400993	0.604289		0.168417	0.386089	0.578783	0.170406		0.128118	0.064214	0.115665	0.053683	0.133641		0.032065	0.141203	0.139011		0.180281	0.06292	0.030319	0.069778
ENSMUSG00000010154.7	1.16829	0.974122	1.15414	1.26097		1.48777	1.32167	1.04697	1.50573		0.916642	0.85086	0.994524	1.31878	1.10661		1.02668	0.727294	0.482414		1.3392	1.11165	1.28872	1.13639
ENSMUSG00000010175.13	0.489407	0.660788	0.450754	1.50425		1.10889	1.12874	0.757436	0.78602		0.210527	0.416999	0.886034	0.406613	0.651966		1.11105	1.00878	1.30338		0.847211	0.626014	0.866999	1.09378
ENSMUSG00000010277.7	63.5087	68.1729	65.8513	66.774		60.4236	67.9878	61.9351	68.0757		57.4745	61.9409	66.3644	57.1674	78.4932		79.549	51.9881	72.1628		66.0719	65.1914	62.704	76.0668
ENSMUSG00000010290.7	3.63029	3.36252	3.15095	4.20399		3.63657	3.41228	3.186	4.71262		3.06797	3.10195	3.47297	2.74022	4.07858		5.50988	4.01427	3.80837		3.5119	3.57621	3.11751	4.35991
ENSMUSG00000010307.7	7.81367	9.16262	8.85844	6.06971		6.17089	10.2524	11.1322	3.69469		5.31646	7.3674	8.9536	8.81223	9.88959		10.6023	7.622	6.23949		4.8423	3.90319	8.53921	7.05306
ENSMUSG00000010342.16	0.039884	0.164017	0	0.065116		0.055768	0.007991	0.138732	0.017713		0.007711	0.016709	0.045384	0.100384	0.166083		0.058428	0.101092	0.240105		0.008529	0.03274	0.111907	0.094667
ENSMUSG00000010358.13	5.05012	6.06395	5.48451	5.65844		6.55365	7.111	5.52211	6.8604		5.15608	5.9225	4.30423	3.78752	6.81865		6.83452	5.35868	4.62297		4.79928	4.94555	5.75548	4.67737
ENSMUSG00000010362.9	11.4938	12.3275	12.259	13.7105		12.6302	12.121	9.11158	13.5369		7.53948	11.7908	11.1115	8.38771	13.9909		14.0001	12.8943	8.91032		12.0546	10.5644	9.23854	11.0092
ENSMUSG00000010376.15	85.2551	77.6309	107.8	86.9078		80.511	98.2513	91.3921	92.6546		89.4122	94.3712	85.14	93.1747	95.321		107.165	59.3516	63.7398		105.898	105.824	94.6304	106.961
ENSMUSG00000010392.8	17.4542	15.1004	11.4526	16.9848		16.7042	16.3254	16.7325	20.4096		13.7615	14.6384	13.4781	16.2188	18.8267		19.6781	17.0185	17.9432		14.2511	14.3302	14.816	21.361
ENSMUSG00000010406.12	51.4366	58.7705	52.8552	55.9438		54.8798	56.7938	52.3572	67.7983		39.0917	54.1758	64.2958	48.0511	72.1809		88.7179	50.2646	46.1717		78.4888	71.7471	56.3666	73.348
ENSMUSG00000010453.12	16.4133	16.1113	14.9653	20.2437		17.7922	18.7249	16.8664	22.8362		16.8413	17.5377	21.9983	16.5384	23.2841		25.6428	24.2367	31.2135		21.9578	19.4323	17.3229	20.2184
ENSMUSG00000010461.15	0.126047	0.079968	0.138669	0.141615		0.229729	0.330245	0.259554	0.255978		0.062144	0.114475	0.171709	0.091958	0.226543		0.133371	0.609986	0.234394		0.245079	0.159321	0.094641	0.10258
ENSMUSG00000010517.7	13.7689	13.7043	14.9945	15.5058		12.1281	14.6191	11.9794	13.729		13.5205	13.2013	12.7775	13.4411	21.1616		14.1616	15.7241	19.492		15.9264	12.3493	13.2367	15.0644
ENSMUSG00000010529.6	0.174367	0.450784	0.460595	0.391186		0.591667	0.522476	0.403812	0.777194		0.168599	0.255357	0.560604	0.152298	0.758101		1.23736	1.0815	0.541507		0.521509	0.250297	0.275119	0.871361
ENSMUSG00000010538.14	3.3057	3.69846	3.01666	3.84125		3.29144	2.84492	2.4059	4.58896		2.35578	1.91022	2.86387	2.92143	4.98428		3.34726	3.25637	2.97165		3.76995	3.15323	3.95075	2.35385
ENSMUSG00000010554.14	7.28563	6.59422	7.14763	7.77119		6.61104	6.96639	6.47651	8.39956		5.81916	5.46335	5.1541	6.15148	6.20971		5.76569	6.05762	5.14907		5.8132	6.36561	8.22268	6.41
ENSMUSG00000010607.8	17.5273	16.618	18.3019	16.9982		19.2448	15.6408	16.8553	18.4418		17.8193	22.5424	19.9481	17.6965	22.8348		23.5165	10.9635	9.36394		21.1087	18.8539	21.7239	19.3759
ENSMUSG00000010608.15	14.3053	14.7667	11.3457	13.9932		15.8263	13.5036	12.36	16.4239		11.4921	9.24317	11.1022	11.7741	15.8011		19.6586	46.8787	41.5482		11.8897	12.5569	11.7049	15.4568
ENSMUSG00000010609.15	5.93817	5.79796	6.42955	5.93981		6.36081	6.90478	6.40946	6.91161		6.19723	6.87132	6.64439	6.1834	8.02164		8.85037	6.08562	6.35774		7.48486	5.39698	6.41939	7.78143
ENSMUSG00000010651.4	117.624	123.433	101.244	149.942		194.755	96.6208	68.385	215.937		99.1013	137.736	133.813	83.9545	160.034		180.334	195.828	88.2689		193.474	172.398	92.6462	145.666
ENSMUSG00000010660.3	1.25755	2.33554	1.23866	1.717		1.87848	1.81911	1.61179	2.31213		1.25126	1.2015	1.82663	1.07598	1.88831		2.32922	2.59325	2.14008		1.20628	1.55461	1.06191	1.975
ENSMUSG00000010663.4	16.7808	20.9536	14.1765	19.1113		16.6805	23.1975	20.0754	31.0405		11.1483	14.1306	16.203	13.1142	17.0044		21.2836	9.41936	19.9628		16.4623	16.5886	15.6962	15.5226
ENSMUSG00000010721.15	3.85309	5.79389	3.98453	4.43747		4.15198	4.93438	4.38282	4.42969		3.06344	4.44754	4.23685	4.23218	6.74935		5.31538	6.55238	6.16564		5.28407	4.93682	4.07274	5.31588
ENSMUSG00000010751.15	0.4723	0.56666	0.19963	0.335095		0.2632	0.242081	0.340952	1.02871		0.099468	0.446112	0.342042	0.301829	0.228956		0.417287	0.582734	0.950952		0.414527	0.374573	0.53719	0.575378
ENSMUSG00000010755.17	8.97563	6.15887	5.75216	5.7564		6.95754	5.23679	5.16595	7.20975		5.99554	6.26396	5.87348	4.87091	5.2028		7.69605	8.2797	5.31401		5.28345	6.31345	6.19434	7.38271
ENSMUSG00000010760.5	9.2613	4.28142	11.9938	7.73535		6.39536	7.17752	8.0084	14.6979		4.95348	4.44634	6.03972	7.63063	8.42263		6.23358	1.76066	4.69559		8.74114	9.03801	8.54296	7.51849
ENSMUSG00000010797.6	0.14031	0.139742	0.178426	0.196817		0.070049	0.140406	0.067779	0.350962		0.101733	0.073445	0.099688	0.092088	0.076413		0.110009	0.181662	0.022713		0.112473	0.017992	0.208022	0.119701
ENSMUSG00000010830.8	0.323373	0.701903	0.298796	0.929446		0.381465	0.793257	0.482427	1.01475		0.540045	0.43063	0.25033	0.179845	0.511588		0.73669	0.168935	0.456597		0.659557	0.783818	0.290109	0.734896
ENSMUSG00000010841.13	0	0.307684	0	0		0	0	0	0		0	0	0.292866	0	0		0	0	0		0	0	0	0
ENSMUSG00000010911.12	8.49104	10.5866	10.9055	11.382		12.3738	10.4914	9.15622	12.7528		8.30433	13.3329	10.6478	9.63538	13.9811		13.4591	9.74376	6.12728		15.0114	12.781	10.6711	13.7856
ENSMUSG00000010914.10	20.4972	21.5897	25.3911	20.5959		14.9334	25.3189	20.7303	21.4321		22.2153	23.8621	19.1751	21.1426	25.3395		24.1809	8.73334	18.8622		25.269	18.9263	20.8245	23.6474
ENSMUSG00000010936.11	4.8973	5.55505	5.80154	5.38919		5.0243	5.90258	4.97031	5.57753		4.78912	5.15495	5.18561	4.95029	5.87934		5.73208	4.86498	6.19833		5.49216	4.44685	5.02134	5.62164
ENSMUSG00000011008.13	0.204804	1.7642	0.381312	1.73485		1.92059	0.517768	0.289227	1.64363		0.33506	0.426631	1.22151	0.354262	0.817317		1.81973	0.528913	0.568388		0.954585	0.734625	0.635567	1.01617
ENSMUSG00000011034.6	12.7835	20.5275	13.5913	22.5629		22.2703	14.7061	12.9247	26.4993		15.0663	20.3988	17.3992	15.8776	19.5818		19.8527	10.811	13.2805		24.7459	23.4822	17.1077	21.5785
ENSMUSG00000011096.17	26.3888	26.406	24.5302	27.155		27.2034	34.0877	28.8196	23.1973		26.7123	25.3384	26.7584	26.6055	34.6075		29.2493	18.7286	18.0986		30.3988	28.2938	31.1506	33.1414
ENSMUSG00000011114.18	15.2972	20.9281	15.4187	16.7894		18.7061	17.895	15.3335	20.3533		17.0899	18.0385	19.1828	16.0107	22.606		25.8541	17.9277	11.9465		19.8821	18.4012	17.8373	22.4422
ENSMUSG00000011148.14	1.13448	1.53739	1.40645	2.58328		1.65038	2.17457	1.75777	3.12869		0.964607	1.11612	3.31964	1.11012	2.86246		3.20247	2.0312	1.58932		3.14158	1.81139	1.41285	2.30618
ENSMUSG00000011158.8	7.36832	9.69171	6.86822	9.07607		9.70123	8.94211	9.56637	8.67422		7.93095	7.98613	8.74919	6.85061	10.3612		11.5224	17.2552	19.2578		7.46738	8.99764	9.04995	9.57472
ENSMUSG00000011179.8	406.047	135.345	916.813	178.785		82.3754	319.748	476.039	176.684		430.7	262.701	117.413	223.906	151.826		139.828	43.306	100.282		160.084	168.561	227.001	171.911
ENSMUSG00000011254.16	2.30796	1.35031	1.96023	1.47308		1.92048	1.95242	2.27479	2.07302		1.58706	2.20026	1.64879	2.72403	2.24648		2.31571	1.51971	1.87151		1.74224	1.51623	1.9993	2.0229
ENSMUSG00000011256.16	0.418526	0.522108	0.300345	0.513018		0.498556	0.612814	0.536064	0.386335		0.268016	0.364687	0.294507	0.351361	0.295993		0.461567	0.456429	0.692321		0.34693	0.211881	0.680372	0.427869
ENSMUSG00000011257.19	10.7225	13.0642	10.3191	10.4891		12.463	11.4935	8.59325	11.7475		9.95157	10.1101	11.364	8.51051	17.668		11.7657	14.5851	10.235		14.1602	13.8919	10.3933	14.0829
ENSMUSG00000011263.16	5.57678	8.34331	6.5302	9.32337		8.48332	7.41109	6.63743	8.65083		6.92273	7.1809	6.60019	6.25572	9.0642		7.89109	5.58501	5.44087		7.70728	9.29268	6.78433	7.74027
ENSMUSG00000011305.11	1.81137	2.02404	1.9038	0.821242		1.68794	1.91278	1.71082	1.20865		5.19518	3.32869	1.44863	1.26773	1.24915		1.2831	1.04201	0.938205		2.17245	4.17025	1.47156	1.7624
ENSMUSG00000011306.7	7.03312	7.8812	8.18539	7.17271		7.73058	10.2747	7.67206	6.70013		8.1842	11.4299	8.40301	7.66858	9.67		8.27089	8.90388	11.4405		8.34749	8.26957	8.08114	9.59283
ENSMUSG00000011382.8	2.27511	2.19994	2.03722	2.36536		2.51008	1.84182	1.80767	2.47914		1.43184	1.2125	2.20489	1.38791	2.00857		1.97801	1.66687	2.0071		1.5871	1.92505	1.5254	2.23489
ENSMUSG00000011427.16	4.62408	3.71685	3.53138	4.00232		3.85557	3.97073	3.22905	4.48972		3.37428	3.80429	4.85209	3.9932	5.10459		6.39997	5.62746	5.82632		4.04464	4.23901	4.36956	4.66994
ENSMUSG00000011658.16	7.32283	6.63463	7.94621	7.84108		7.15374	8.25906	8.00074	6.90936		6.01192	6.52465	7.50095	8.18821	11.6598		8.33163	5.89343	6.62834		8.21325	7.59727	7.53992	8.0685
ENSMUSG00000011752.6	153.447	173.302	141.601	173.751		141.288	162.234	140.873	199.734		151.222	165.421	155.183	159.995	188.932		173.074	66.9237	100.62		222.323	223.858	168.481	203.613
ENSMUSG00000011831.16	36.6074	41.4921	37.2562	37.5056		40.1873	33.0724	30.2081	43.3654		36.0239	40.4165	37.3674	37.1679	51.678		48.1474	53.5126	58.3947		43.312	42.1721	38.7274	41.4076
ENSMUSG00000011832.15	4.70813	4.67354	4.47341	6.00546		5.01934	5.03632	4.89952	5.46626		3.90553	4.01607	5.87651	3.37285	6.43459		8.01269	7.03311	7.88764		5.39149	5.55288	5.00627	6.62151
ENSMUSG00000011837.4	6.05136	6.32854	5.28694	6.7616		7.08217	7.97923	7.18981	5.57878		5.10872	6.57127	6.98899	6.9148	9.09806		9.009	4.51597	5.01563		7.68893	7.05536	8.04984	7.82734
ENSMUSG00000011877.13	7.31231	8.50122	6.08297	7.36781		8.6059	7.80432	6.61966	7.92109		6.66197	6.85171	8.80146	6.60456	9.55607		10.8662	7.47946	7.9905		7.83763	10.2203	8.30906	9.07566
ENSMUSG00000011884.13	13.9508	13.065	15.2599	12.592		13.7673	16.9354	14.3152	17.5882		14.7965	14.097	12.7087	12.6425	15.3353		17.866	8.52423	10.4274		14.2705	16.8037	16.2493	15.4961
ENSMUSG00000011958.17	12.533	16.2465	10.3121	16.8873		15.1905	13.155	12.322	17.4521		12.5722	9.31228	13.8744	12.2737	17.1065		17.4026	19.6077	17.9095		16.6499	13.4483	11.4378	13.6628
ENSMUSG00000011960.12	8.7192	9.26933	8.07159	10.8657		9.05626	9.11544	5.64588	15.7757		5.55388	6.03374	7.11956	6.4851	8.29475		9.87839	15.0643	17.7598		6.11351	7.90593	6.07241	8.51955
ENSMUSG00000012017.4	1.6484	3.83943	1.74065	3.23593		2.85544	2.71358	1.88778	2.60735		1.79089	1.75689	1.99055	1.95988	2.88782		4.18196	2.51579	2.22987		1.92127	2.23429	1.35927	2.81142
ENSMUSG00000012076.8	5.05576	5.4188	4.3145	5.28061		5.06538	5.67344	4.89088	7.7188		3.16603	3.87467	5.01451	5.11729	6.29629		6.86362	6.88578	8.15457		5.64345	5.09217	4.93965	6.51741
ENSMUSG00000012114.17	3.43514	4.7956	3.62662	5.33713		5.54833	4.12508	5.02846	4.03523		3.03318	3.38871	3.79695	3.13714	5.39933		5.23455	9.39032	13.0242		3.71439	4.02979	3.94558	4.40077
ENSMUSG00000012117.13	11.4905	12.8984	17.7041	10.3782		12.3577	13.2169	14.7361	12.3305		13.0616	14.9399	10.2572	11.5365	13.6294		11.7217	9.75027	12.3508		13.9276	12.583	11.6671	13.4809
ENSMUSG00000012123.17	0.494466	1.13478	0.503727	0.372363		0.206742	0.779659	0.542945	0.741825		4.07263	2.81404	1.48707	1.14017	1.82493		2.35253	1.42531	1.57697		1.34651	3.54487	0.996225	3.16266
ENSMUSG00000012126.16	0.303862	0.378727	0.44983	0.403792		0.454316	0.442716	0.347843	0.345589		0.242415	0.492181	0.381232	0.46236	0.825785		0.675641	1.05151	1.15409		0.762401	0.706286	0.57598	0.29873
ENSMUSG00000012187.13	73.2962	19.3165	121.631	20.6603		23.8874	72.4557	66.31	24.3149		74.801	54.0727	29.2308	56.3417	56.1445		30.1855	22.5086	28.593		42.3042	37.4582	60.1438	31.0571
ENSMUSG00000012211.13	0.075876	0.037712	0.038535	0.077369		0.075718	0.196385	0.16035	0.084584		0	0.03968	0.125716	0.033125	0		0.158316	0.225155	0.049084		0	0.116687	0.074794	0.129229
ENSMUSG00000012296.16	4.20478	4.48233	2.75937	4.38627		4.00009	4.63934	4.65664	4.78757		4.21629	4.73184	2.53003	2.75131	4.79522		7.64326	5.05597	7.06014		3.36949	3.53826	4.19737	3.4985
ENSMUSG00000012350.15	3.54084	10.2203	4.13785	7.64413		14.8895	6.25282	3.65304	7.33719		4.87613	4.66944	6.87794	5.17408	9.31781		9.90502	12.6884	8.78195		7.78891	7.0474	6.14549	8.28129
ENSMUSG00000012405.16	224.99	205.273	172.762	220.391		178.977	197.888	197.625	250.088		142.548	253.836	220.508	155.716	214.109		241.497	201.492	137.409		191.828	245.581	201.176	255.8
ENSMUSG00000012422.14	2.6719	3.02131	2.82964	2.75606		2.36838	2.59612	2.49472	3.44515		2.22079	2.26409	2.13899	2.30291	3.30526		3.26002	3.52801	3.59861		2.18056	2.44018	2.71207	2.84193
ENSMUSG00000012428.9	0.392431	0.647654	0.237139	0.550543		0.514364	0.613947	0.663741	0.626689		0.367505	0.398092	0.337088	0.24697	0.614835		0.718307	0.395417	0.492453		0.432621	0.28939	0.30324	0.558247
ENSMUSG00000012429.9	5.35016	2.92178	5.42218	4.72749		3.80796	6.55169	4.58699	4.07461		2.22642	3.84443	5.33479	3.49883	4.52711		4.21236	5.43841	6.10297		3.92469	2.98198	4.19744	4.57512
ENSMUSG00000012443.3	0.181397	0.267108	0.288841	0.362492		0.299102	0.165786	0.160002	0.131349		0.198069	0.272386	0.171883	0.269411	0.206254		0.140192	0.090848	0.316531		0.741487	1.80333	0.288577	0.888243
ENSMUSG00000012483.4	7.0602	5.03325	7.89616	8.03428		7.11381	10.4528	7.22932	9.88006		8.03481	6.94462	7.51399	6.7253	10.6734		12.5177	4.43444	5.98506		8.11762	8.66758	6.61673	8.53741
ENSMUSG00000012519.14	0.556518	0.693224	0.46649	0.722548		0.978975	0.698868	0.849234	0.658389		0.644711	0.630936	0.607668	0.300973	0.569391		0.693044	1.14858	0.537277		0.928577	0.784391	0.493007	0.872494
ENSMUSG00000012535.14	15.9046	12.5932	14.5507	17.4729		16.4872	15.5662	14.5064	18.7601		12.1343	15.2146	15.0116	14.1637	20.2391		18.0198	23.2834	25.1907		17.1628	17.4227	16.1961	20.0047
ENSMUSG00000012609.19	2.47748	3.83666	3.06013	2.67939		4.09002	3.44881	2.24314	2.95952		1.82601	1.97021	2.79533	2.26344	2.709		2.27456	5.09052	4.96329		3.04793	2.62941	2.25836	3.43269
ENSMUSG00000012640.16	4.18469	4.48819	4.15955	5.08677		4.38834	4.91357	4.88899	6.24998		2.68791	3.71885	4.06527	3.74727	5.44539		7.07744	4.90078	5.59869		4.69198	4.64324	4.37933	5.94658
ENSMUSG00000012705.16	0.154768	0	0	0.105177		0	0.771534	0.447506	1.53489		0	0.053925	0.246919	0	0.112602		0	0.060025	0		0.165226	0	0.050763	0.17771
ENSMUSG00000012848.15	194.054	233.03	237.058	235.81		274.634	226.641	212.804	281.578		191.663	215.179	244.185	201.361	320.848		400.281	307.148	154.664		297.766	301.372	209.74	296.288
ENSMUSG00000013033.16	3.14129	3.75855	4.59698	3.67448		3.1319	3.34677	4.75872	2.99374		3.41021	2.74168	4.1223	5.45271	4.93835		5.09582	1.59648	5.62991		3.33615	4.34769	5.4573	6.17787
ENSMUSG00000013076.17	2.87612	4.29491	3.33631	4.41895		5.80566	4.35383	2.7949	4.66381		2.14157	2.39694	2.64032	2.24154	2.80249		3.98988	4.47589	3.97171		2.93553	3.10989	2.65308	2.6469
ENSMUSG00000013083.8	0	0.434946	0.088966	0.089547		0.438062	0.495062	0	0.457817		0	0.458743	0.812317	0.212896	0.664722		1.29357	0.279905	0.316327		0.348363	0.270043	0.48822	0.646572
ENSMUSG00000013089.15	4.25931	6.12925	4.378	3.80095		4.58254	3.90443	3.6754	4.08608		3.85218	4.00204	5.53948	3.43125	6.17361		6.82937	6.26392	3.35222		6.83623	5.51995	4.13068	8.39646
ENSMUSG00000013091.5	0.086057	0.085169	0.087101	0		0	0	0	0.096556		0	0	0	0	0.092977		0	0	0		0.091772	0	0	0
ENSMUSG00000013150.15	2.03906	2.24892	1.99465	2.63139		2.4925	3.47191	2.81034	3.17669		1.80035	2.20561	2.54904	2.05505	1.92089		3.24078	2.68466	3.11437		2.62199	3.01047	2.8106	2.02019
ENSMUSG00000013155.10	1.765	1.32088	0.909556	1.89475		1.20504	2.15371	1.41599	1.35794		1.50573	1.71389	1.47821	1.49757	1.93341		2.2231	1.38099	2.02425		2.11066	2.37173	1.80046	2.13474
ENSMUSG00000013160.7	44.2369	41.0103	42.0716	41.6294		42.5422	44.7971	41.0301	48.2797		39.7425	43.8166	40.2379	41.8398	58.1233		48.6987	24.5686	33.9554		45.6752	45.2267	43.7151	48.7329
ENSMUSG00000013236.17	1.91754	2.90549	1.64436	3.62288		3.75683	4.06246	2.66389	3.06314		1.37095	2.36359	3.01898	1.88581	3.39614		3.0226	3.35744	4.16187		2.82572	2.5516	2.16883	2.90497
ENSMUSG00000013275.9	3.21548	5.11284	3.45219	4.06102		4.79693	4.40719	3.30417	4.74435		3.90202	4.96986	4.85457	3.00335	4.32422		7.31913	5.83079	4.25191		4.74165	3.5293	2.92682	5.35422
ENSMUSG00000013338.16	0.018523	0.006156	0.023674	0.044103		0.024668	0.232492	0.079575	0.089095		0.023873	0.038803	0.569844	0.032459	0.099131		0.012924	0.138835	0.040001		0.03961	0.05765	0.042783	0.063273
ENSMUSG00000013415.9	1.56145	0.327901	1.49519	0.759699		0.730753	1.96848	3.45589	0.359374		1.49307	0.634068	0.250935	0.216532	0.708981		1.05252	0.564154	1.49142		0.373276	0.178242	1.64064	0.152604
ENSMUSG00000013418.8	0	0.070277	0.071792	0.096021		0.070484	0.023535	0.022727	0.078552		0.022753	0.024631	0.178242	0.020581	0.128075		0.049175	0.054132	0.030469		0.176037	0.024138	0.046485	0.026756
ENSMUSG00000013419.7	3.01165	5.79549	2.93713	4.81484		5.22012	4.18774	3.14393	5.3406		2.40794	3.6651	5.36546	3.58888	6.30922		8.01906	4.85519	4.38119		4.56455	4.64291	3.68828	5.74625
ENSMUSG00000013465.19	13.5107	13.0124	14.7727	15.7606		14.1519	16.4632	14.7426	14.7516		15.0294	14.0852	13.7175	13.3153	16.5752		16.3655	10.4299	12.2038		17.4444	16.4171	16.7122	17.835
ENSMUSG00000013483.14	0.699609	0.793977	0.62006	0.620423		0.629356	0.902512	0.751192	0.937302		0.545207	1.16697	1.76258	1.14841	1.69083		1.80269	0.796157	1.04176		1.08558	1.32911	1.14002	1.75611
ENSMUSG00000013495.15	10.9319	10.3632	11.9084	10.4549		10.291	12.672	11.7082	11.5502		10.4302	12.9011	11.518	11.1204	15.1063		13.8934	12.598	13.6707		12.3425	12.8583	11.8087	14.0985
ENSMUSG00000013539.14	26.3815	20.325	26.0719	24.3144		17.9343	26.1915	29.5183	21.2033		22.6601	29.208	18.797	25.1591	29.4265		21.8617	17.2893	29.369		24.6081	27.3212	25.6516	26.5285
ENSMUSG00000013584.5	0.733472	2.33067	0.90608	3.47409		1.72629	1.62525	1.38352	2.56267		1.11427	0.950695	0.959531	1.19202	1.44565		1.47877	1.2461	0.995108		0.914601	2.49016	0.638661	0.973379
ENSMUSG00000013593.12	213.797	206.383	230.12	225.56		196.27	221.684	200.362	234.804		227.098	231.532	230.033	214.092	284.386		268.536	127.129	142.695		271.74	239.918	219.518	259.103
ENSMUSG00000013611.14	7.02145	2.70015	23.7898	2.58072		2.59145	15.1271	7.8716	2.89958		21.8168	11.1295	3.97808	6.55022	2.63464		3.16997	1.23497	4.57564		3.54538	2.74439	10.3612	3.3521
ENSMUSG00000013622.15	76.7734	82.7116	84.8381	85.1979		85.5593	78.7631	76.9079	76.5092		67.0686	85.9302	77.3833	70.8472	106.29		106.862	64.034	61.0625		93.675	80.5339	78.8621	86.5657
ENSMUSG00000013629.16	1.14266	1.92194	1.50092	1.7361		1.88509	1.82128	1.31773	2.191		1.38052	1.75536	1.68373	1.32152	2.06031		2.68075	3.35354	2.40038		3.00537	2.1015	1.54185	3.21094
ENSMUSG00000013646.17	8.37932	6.87617	8.69361	8.70181		9.87898	9.25472	9.48366	10.3874		8.44152	8.4581	7.70266	10.03	11.7831		12.5335	5.88446	7.76628		8.95746	9.96767	9.60818	11.696
ENSMUSG00000013662.5	23.3702	25.698	23.0921	26.1879		25.674	24.4062	22.742	29.0883		21.2941	22.7026	25.6634	23.2967	31.4265		32.1135	25.1296	23.2243		26.5066	23.2938	24.3011	28.1802
ENSMUSG00000013663.7	23.257	26.7921	26.8146	25.694		26.9473	22.9596	19.6714	26.0479		23.1532	24.5202	21.4586	21.4412	26.7144		26.5601	24.3792	28.3089		24.6933	24.0564	21.662	25.7056
ENSMUSG00000013698.12	7.822	10.9849	7.96229	12.0659		10.2049	11.7535	9.25788	16.1735		6.35591	8.3689	10.7086	6.80601	12.1892		15.1862	20.3648	8.39886		12.5976	14.7537	8.34391	11.7642
ENSMUSG00000013701.13	99.2972	96.1148	95.5828	98.27		88.0613	103.591	103.255	111.501		98.074	98.9516	103.383	110.063	125.427		129.244	120.138	111.839		108.017	107.398	112.027	114.898
ENSMUSG00000013707.3	0.306035	1.483	0.50512	0.585106		0.725318	0.534726	1.03333	0.682347		0.480873	0.440111	0.470095	0.167002	0.207815		0.438987	0.527067	0.197971		0.367716	0.352976	0.603314	0.347474
ENSMUSG00000013736.16	16.6751	12.2732	12.4485	11.7624		11.5992	14.9201	14.3196	14.0111		13.4786	11.9764	12.2564	12.1667	17.0783		20.9111	19.8686	17.5829		13.2075	11.2259	12.6965	14.4461
ENSMUSG00000013766.11	0.149892	0.149007	0.076128	0.254131		0.292672	0.037418	0	0.208856		0.28293	0.195972	0.278881	0.130884	0.417946		0.234575	0.215145	0		0.080048	0.128027	0.184172	0.141579
ENSMUSG00000013787.15	19.9978	21.2099	21.371	22.1771		24.0749	24.6226	21.3327	20.5581		20.287	20.6993	22.0839	18.5061	27.7917		25.8304	18.8829	21.1629		24.2334	25.2623	20.361	26.8025
ENSMUSG00000013822.7	44.3945	50.5049	52.0682	49.9715		40.2738	41.0793	41.2876	56.4865		46.9366	45.3511	49.0518	47.1781	60.7138		61.1263	23.7916	28.0229		49.1439	53.9258	51.0313	54.544
ENSMUSG00000013833.15	5.7627	7.51287	6.4365	6.52133		6.76241	6.81209	5.99749	6.96249		5.79465	6.55073	7.51209	5.26286	9.79972		10.227	7.05475	7.18781		8.27107	6.84059	6.89123	9.2356
ENSMUSG00000013846.10	1.68326	2.01501	2.01055	2.04104		2.71542	2.55351	1.83337	3.17739		1.60165	1.50918	1.42345	1.66854	2.01534		2.66098	2.62193	3.55588		2.71013	2.35046	2.2851	1.9705
ENSMUSG00000013858.14	34.9315	35.7647	34.4428	34.3043		35.0558	35.2093	33.8392	33.8747		31.7574	33.0063	31.7497	32.65	42.9129		41.6437	25.791	29.778		33.2212	36.3931	35.5792	35.4514
ENSMUSG00000013878.18	3.90043	6.64498	5.11367	6.67248		5.51996	5.96405	6.3354	6.94653		4.2216	5.13107	6.2958	4.79643	8.06893		9.50582	7.76977	8.687		6.36461	6.68212	6.04222	7.74467
ENSMUSG00000013921.15	0.081877	0.190245	0.211209	0.503398		0.210257	0.409024	0.135662	0.220357		0.185622	0.036745	0.316228	0.135887	0.195033		0.826482	0.538255	0.551163		0.125041	0.413592	0.39211	0.297207
ENSMUSG00000013973.12	10.4368	9.73629	10.5045	10.2197		9.82568	11.9068	10.763	10.9387		10.7632	10.472	7.80985	10.6155	11.0942		13.1324	8.90746	13.1378		10.7981	9.95746	10.3083	12.5174
ENSMUSG00000013997.10	100.111	77.7878	116.162	63.0323		70.5915	91.344	93.6352	65.361		99.5224	99.2369	67.2147	90.8208	91.5445		79.8716	48.6925	64.6889		84.522	81.6304	95.0837	84.4355
ENSMUSG00000014039.18	2.2399	0.938068	1.26875	1.17039		2.05744	1.53326	1.39278	2.77127		1.84591	0.754484	1.78145	1.61762	1.72168		1.70909	4.69067	5.32454		1.91001	1.56437	1.41069	2.55465
ENSMUSG00000014074.17	4.58534	4.94165	4.72056	6.0831		5.13611	5.71019	4.81892	6.51589		4.18186	4.40771	4.72753	4.33454	6.02183		7.14521	5.25441	5.99727		4.94194	5.31768	5.16202	5.77472
ENSMUSG00000014075.15	9.67733	4.93541	9.87141	9.74556		5.41167	8.24106	9.75239	8.73791		6.38052	7.44247	6.9146	7.79889	10.1884		12.7199	8.65423	9.89576		10.8555	9.39542	7.64155	8.67387
ENSMUSG00000014077.13	47.5467	62.0948	46.9472	58.635		66.6327	47.6517	43.0904	59.9842		50.1519	45.1462	56.492	47.5877	73.961		91.2272	69.714	45.5005		60.8614	60.9153	52.5338	68.2942
ENSMUSG00000014158.12	19.2367	17.8851	21.9299	17.405		17.5254	20.1918	20.0419	22.8127		18.6374	15.0215	15.1995	17.0012	17.9419		14.8463	9.08472	20.0689		13.5962	15.2416	21.3236	17.1917
ENSMUSG00000014164.15	5.47931	8.08002	4.70631	6.87252		9.59001	5.48418	5.49592	8.78755		5.21025	6.81601	8.4566	5.83944	10.8843		10.6985	9.11091	9.50489		8.86457	8.42911	6.42752	11.2192
ENSMUSG00000014177.10	17.5973	20.4612	18.4237	20.4225		24.0016	19.4837	15.7891	21.6643		18.4945	19.3421	21.9614	14.4292	27.2796		22.7174	17.0148	14.5357		24.5379	17.8352	17.4452	22.3461
ENSMUSG00000014195.15	22.4102	24.2402	19.2498	25.4716		25.3165	22.9542	22.8885	27.966		19.4819	23.4254	24.278	20.7957	28.0292		32.5212	48.1623	43.771		25.1395	23.2916	19.7994	25.2114
ENSMUSG00000014226.10	26.9579	14.7093	17.3978	15.7819		15.5244	15.1789	13.4452	23.6484		15.4707	11.7314	14.7959	12.0115	14.9314		15.9527	9.06841	10.3328		14.0522	12.419	16.9762	14.061
ENSMUSG00000014232.14	6.23923	7.73209	8.33729	9.73791		9.83178	8.86547	8.01239	8.20983		7.22734	8.09	7.92319	7.21691	9.86987		11.4744	10.1816	8.37045		8.62621	7.00317	7.71421	9.1979
ENSMUSG00000014243.5	11.7305	10.4817	12.2835	10.3779		10.4123	12.8346	12.5376	10.5274		11.0969	12.524	12.0313	9.98885	18.5003		17.4375	11.5844	8.82883		13.0683	9.37676	11.8399	13.6538
ENSMUSG00000014245.8	1.55051	1.90233	1.75198	1.9181		1.838	2.22741	2.14493	1.31909		1.87254	1.77566	1.96414	1.7338	2.23945		2.42892	3.24141	3.34978		2.23831	2.27244	2.11598	2.61403
ENSMUSG00000014294.4	142.238	151.543	161.884	151.636		151.753	156.115	158.97	176.471		151.669	186.972	174.053	162.58	215.176		209.704	118.795	114.19		215.892	196.567	160.427	204.356
ENSMUSG00000014301.13	14.7401	10.613	21.5936	11.8298		8.09792	32.7865	21.598	16.301		21.4089	13.7589	11.8988	24.5903	29.5876		26.2205	16.7883	12.4958		23.1059	10.4136	23.1538	16.6336
ENSMUSG00000014303.13	20.7262	24.7354	19.4266	27.0817		21.7123	21.7366	21.2154	26.7912		14.9065	20.3968	17.4242	18.4606	27.2738		26.4095	16.6074	27.0762		23.98	23.8924	20.0868	23.932
ENSMUSG00000014313.15	533.619	629.42	526.134	630.894		657.178	536.017	559.14	663.806		539.963	618.548	733.841	567.942	892.932		860.38	494.381	479.704		783.367	655.878	545.39	761.224
ENSMUSG00000014329.14	18.6175	21.1403	16.2886	22.2211		21.0887	19.8921	18.9488	25.7803		12.8143	12.6006	21.2254	17.6551	22.8753		21.5375	20.5503	24.4234		17.3873	18.0202	19.9986	22.6884
ENSMUSG00000014349.7	15.1213	14.7565	13.2299	15.39		15.2643	14.5217	13.5349	18.3865		13.2757	13.7414	14.7629	13.4284	18.3433		18.8842	8.87448	10.7869		16.3504	16.2519	14.8195	17.474
ENSMUSG00000014351.12	0.330294	0	0.167194	0		0.164609	0.492354	0.158839	0.092604		0.479312	0.086198	0.077708	0.215269	0.267752		0.514636	0.188682	0.213247		0.088067	0.08456	0.080926	0.186797
ENSMUSG00000014353.14	15.7901	16.7902	22.5684	13.7076		13.2468	17.749	17.5243	17.394		16.1515	18.549	14.7928	16.9054	18.2884		17.7186	20.3169	19.666		15.7314	17.4043	15.8453	17.6898
ENSMUSG00000014355.10	11.6326	12.3479	11.6627	14.5605		13.1237	14.2164	12.8685	16.9587		9.04289	11.6166	11.0018	10.1799	11.9347		13.5881	29.5409	29.3664		13.6894	11.3634	13.7534	14.4524
ENSMUSG00000014361.5	10.901	15.528	12.58	12.9368		17.8443	10.777	9.54531	15.5369		13.9036	14.15	12.1869	11.5142	15.0454		14.355	15.1657	13.8044		13.9498	15.715	10.3897	14.5555
ENSMUSG00000014402.15	20.0838	22.1026	20.8145	21.9193		21.6251	27.4289	22.2194	23.2187		21.1741	17.0968	22.1469	20.1995	28.4101		31.4971	22.2905	25.3417		22.6788	23.8174	23.824	22.7156
ENSMUSG00000014418.16	18.0663	18.9678	19.7998	20.0815		17.1545	21.2566	20.2752	19.8896		17.2063	15.7071	17.7846	19.0425	19.6995		18.2312	17.2604	32.134		19.8776	20.8868	20.6213	23.235
ENSMUSG00000014426.8	10.7612	9.20566	12.3005	10.3109		9.36534	10.2088	10.632	11.2889		8.42245	8.52813	8.42539	8.79	9.87588		9.31228	7.14519	10.8455		9.667	10.2589	10.9193	10.2046
ENSMUSG00000014444.17	5.10466	8.33976	4.43325	5.5971		7.37254	5.42122	4.6538	6.90649		6.90049	5.65972	6.4593	5.56814	7.0632		7.91585	7.69566	7.48343		6.36266	7.68422	5.87271	7.96413
ENSMUSG00000014470.4	8.77878	10.1011	6.61	10.0137		9.72553	7.61074	7.56369	9.15163		8.08584	7.7938	9.29556	7.40606	13.2487		14.9494	8.25612	8.81742		9.24889	9.83862	8.53924	9.59834
ENSMUSG00000014496.8	7.78164	9.75454	7.28733	8.24185		8.5444	8.04799	7.24622	10.3338		8.18656	9.31394	10.0029	7.58117	11.8449		12.892	15.3653	12.9401		9.60028	11.2534	9.20928	11.5337
ENSMUSG00000014498.9	2.50038	2.55368	1.96699	2.5513		2.89406	2.6784	2.21805	2.99967		1.44771	1.75237	2.42304	1.97063	2.53474		2.93097	3.31812	4.91674		2.02634	3.13368	2.23907	3.18634
ENSMUSG00000014503.14	0.1916	0.293649	0.2679	0.456601		0.159433	0.351568	0.185131	0.30169		0.138919	0.136549	0.121023	0.18167	0.330492		0.254684	0.23587	0.33783		0.238928	0.196559	0.238912	0.35599
ENSMUSG00000014504.16	16.1133	14.1198	16.5795	15.0848		14.3353	14.0159	17.1793	15.8998		12.0802	12.7168	14.0719	13.779	15.9171		17.5868	10.2247	12.5145		11.8984	11.5123	14.9916	15.6136
ENSMUSG00000014547.10	4.49504	3.09939	4.95614	3.83873		3.48716	4.95195	4.87416	4.5964		3.41998	4.09574	3.48465	3.45759	5.24964		4.74643	4.53976	5.36029		3.99999	3.6213	4.36755	4.70876
ENSMUSG00000014550.14	5.62315	6.43692	8.52899	6.25409		5.71105	6.35802	6.72081	6.66318		4.7514	4.96118	4.66073	4.94801	6.01023		6.27521	5.58856	7.26262		4.824	5.12507	5.66907	5.51568
ENSMUSG00000014551.8	19.3257	20.3701	19.19	23.8406		17.9311	22.291	17.0019	27.2939		14.106	18.2741	23.3619	19.0687	25.2256		27.5121	15.6919	16.1748		27.7355	24.0976	20.088	27.6637
ENSMUSG00000014554.13	9.28287	7.00203	9.11654	9.67186		10.8219	9.84622	9.97304	10.5193		6.36644	8.38597	8.52041	8.65693	11.7841		13.1699	11.6122	13.2173		12.1156	10.82	9.052	10.7703
ENSMUSG00000014592.20	12.16	8.49934	12.4305	10.0899		6.60766	10.6632	8.80018	8.786		10.7642	10.1209	9.35001	6.54523	9.41054		8.39367	6.02401	9.36518		9.70613	6.37042	12.3544	9.72561
ENSMUSG00000014599.10	1.95524	1.76419	1.34529	2.16879		2.05914	3.05033	2.25875	3.04724		1.3098	1.56054	1.65953	0.920128	1.74462		2.18246	2.6467	2.03192		1.77935	1.47116	1.79315	1.95865
ENSMUSG00000014601.13	8.48644	7.57229	10.0762	9.43248		8.30283	11.3544	10.7567	9.60877		8.85706	8.93147	9.7423	9.48362	11.0141		12.2847	10.41	12.9051		10.4296	11.5023	11.2771	11.7607
ENSMUSG00000014602.15	0.021056	0.076563	0.063811	0.084611		0.050127	0.159368	0.079091	0.34326		0.167718	0.088216	0.08653	0.151054	0.064361		0.080795	0.073536	0.074186		0.044791	0.12973	0.088325	0.111876
ENSMUSG00000014606.14	76.9528	74.1485	87.1385	82.3235		72.7345	80.6649	78.8573	85.3447		69.8919	85.0606	89.4561	75.4087	114.647		107.005	62.0036	65.8806		105.448	95.2654	84.9786	103.234
ENSMUSG00000014633.15	9.35357	10.8612	8.85432	10.5229		9.56039	10.6455	7.15651	13.7205		8.50324	9.5618	10.5287	11.2265	15.1642		11.5119	4.62314	7.17634		12.8686	11.6838	11.5776	10.5886
ENSMUSG00000014668.15	6.00595	6.2451	6.39884	5.05148		5.19788	7.03567	5.78171	6.15279		5.94234	6.7729	6.64234	5.91502	7.22684		8.07644	10.9615	10.2437		6.10518	6.0503	5.87551	6.90603
ENSMUSG00000014704.10	0.045521	0.375234	0.190246	0.116083		0.39857	0.273157	0.219814	0.227158		0.189393	0.166754	0.138989	0.119436	0.173426		0.190248	0.314143	0.532297		0.316188	0.187322	0.134884	0.252389
ENSMUSG00000014748.13	17.7413	18.2322	21.2548	20.9074		20.7413	19.4933	19.1143	22.33		15.607	18.3185	19.3434	17.0694	24.0772		25.9337	18.6838	19.8724		21.5349	21.4381	19.848	24.6477
ENSMUSG00000014763.8	5.33947	6.34326	6.29058	6.76035		7.26436	5.88777	5.68259	7.80163		4.9042	5.89977	5.45984	5.14365	6.37554		6.69189	8.3549	8.71288		7.53025	7.21196	4.97276	6.11954
ENSMUSG00000014767.17	9.31707	4.25631	6.44421	6.91174		5.85611	7.46699	6.00138	8.58519		5.7779	6.09079	5.10787	6.1529	10.7714		13.3679	13.4051	10.499		5.90474	6.39853	7.00723	8.64756
ENSMUSG00000014769.10	57.973	55.0774	69.5031	54.4801		52.484	57.3598	60.7736	68.32		56.5803	53.2624	55.6981	53.814	74.6148		74.0202	42.2146	37.6218		61.8986	59.0323	58.1278	69.5666
ENSMUSG00000014771.13	13.6897	12.327	11.2958	12.8519		13.6527	12.7761	12.2779	13.0722		11.3853	12.4988	12.1667	11.2879	16.0037		19.9871	9.68923	10.3489		14.147	12.8068	12.0401	13.2483
ENSMUSG00000014773.13	4.0477	1.74537	2.31619	2.54545		3.98522	1.92392	1.50459	3.47548		0.882079	1.96065	2.09703	1.82012	2.49013		2.88615	2.31741	2.28072		2.77206	2.13992	2.04303	2.83532
ENSMUSG00000014776.7	0.702755	1.84449	0.890521	1.78922		1.63715	1.43883	0.847438	2.16934		1.24422	1.23697	2.66639	1.15161	1.87149		2.49657	1.10135	1.03126		2.54168	1.81708	1.48579	2.36181
ENSMUSG00000014778.10	1.21463	1.3043	1.59835	1.94186		1.69746	2.00686	1.45265	1.77155		0.772517	0.88124	1.13159	0.961035	1.46511		2.36168	2.05858	2.56078		1.27536	1.27905	1.26451	1.59371
ENSMUSG00000014786.8	0.198717	0.164944	0.074658	0.192939		0.095969	0.15907	0.097644	0.273206		0.06236	0.076812	0.077536	0.05583	0.129451		0.097351	0.152578	0.241426		0.240266	0.249917	0.090865	0.168492
ENSMUSG00000014791.10	9.42108	10.4012	10.5171	10.3557		10.4121	10.6748	10.1184	8.59152		8.24211	9.36387	10.3958	8.38116	13.63		11.2461	11.7348	11.4529		9.70226	9.12125	10.4629	11.1272
ENSMUSG00000014813.9	1.3462	0.861301	0.648168	0.742498		1.15372	0.983942	0.782586	3.32307		3.32364	1.7814	2.48379	1.40221	4.70089		3.51173	0.806824	2.9225		3.40364	2.65996	1.63808	5.14612
ENSMUSG00000014837.15	0.283922	0.396456	0.293091	0.427241		0.283568	0.627545	0.298784	0.460635		0.333021	0.294074	0.179391	0.101641	0.174579		0.453829	0.323142	0.255634		0.127997	0.266976	0.270208	0.314071
ENSMUSG00000014846.12	0.673749	0.529607	0.618472	1.08654		1.46421	1.32991	0.898112	1.69692		0.772765	0.452443	0.545083	0.778778	1.12401		0.952842	0.804586	0.692034		1.65216	0.663279	0.501419	0.993825
ENSMUSG00000014850.15	6.70409	6.87313	6.22607	6.61215		5.9298	7.7061	6.90113	7.78849		5.43114	5.72073	7.67718	6.90285	8.92669		7.57188	13.4107	15.8546		6.46342	6.34886	7.25929	7.63647
ENSMUSG00000014852.16	0.052919	0.011145	0	0.034484		0.044656	0	0.051712	0.024824		0	0	0	0	0.012183		0.023444	0.025791	0.332625		0.011977	0.011475	0.033362	0.107024
ENSMUSG00000014856.12	37.7501	30.8058	43.0351	34.0475		31.1309	33.0311	35.62	35.1329		37.101	39.8799	33.1244	35.8779	37.5963		39.6112	21.3175	21.8944		38.2678	38.1579	38.2129	38.4676
ENSMUSG00000014859.9	6.46054	5.79902	6.69936	6.68128		6.97568	7.29394	6.5915	9.12522		4.83273	4.85661	5.83934	5.49186	7.20999		8.68471	5.61887	8.01299		5.54537	5.86029	6.06477	7.39379
ENSMUSG00000014867.9	55.0214	57.2437	61.7622	58.2015		51.3781	57.8849	55.5406	65.6549		46.8827	50.3636	48.617	50.3956	61.3624		61.0141	30.6553	43.1721		59.8429	59.7315	51.9031	57.5031
ENSMUSG00000014873.15	10.627	9.03725	9.96225	11.2807		11.6921	9.09741	7.40925	9.61032		8.44702	8.50348	11.7332	10.6546	13.2081		12.6804	9.27838	11.6261		10.1446	11.3407	10.5558	11.3747
ENSMUSG00000014905.4	11.1889	15.2696	12.9753	10.5979		12.4551	8.40568	7.47036	18.6816		11.6806	8.028	8.62484	8.42619	10.634		10.4431	9.41862	8.33362		10.4685	8.93837	7.59261	9.73052
ENSMUSG00000014907.10	1.9988	2.34841	2.36435	1.92014		2.08086	1.97517	2.81732	2.6903		2.03261	1.67165	1.92065	2.49999	2.50363		3.17644	2.59551	3.08403		1.59341	2.09309	2.88816	2.38662
ENSMUSG00000014932.15	10.5842	9.77275	10.4676	12.0683		10.6452	10.6726	10.1206	12.8394		8.92946	10.8134	10.0919	10.1182	12.6505		13.3429	12.8805	13.4335		11.2912	10.7391	10.72	11.6801
ENSMUSG00000014956.15	61.7055	61.6482	52.2075	65.0696		65.8963	56.5151	57.5545	68.0734		46.7442	49.0098	57.147	48.3653	58.7608		66.8387	60.777	55.517		53.8735	54.6657	54.3995	64.1035
ENSMUSG00000014959.12	24.7437	25.8579	22.7273	20.3578		23.5647	24.0874	21.6955	25.515		25.7311	21.666	21.8072	22.6935	27.8185		29.2805	18.8457	26.3494		23.3972	21.9962	24.3511	24.8243
ENSMUSG00000014980.14	7.0547	6.11954	6.89207	10.8073		8.53475	9.15839	7.8263	12.2304		4.74214	6.78605	8.23421	7.71268	10.0817		12.8591	9.19178	9.11464		9.35169	10.0992	8.92446	9.52912
ENSMUSG00000015002.18	22.4011	22.5441	22.1889	25.9262		22.9465	23.584	21.5424	24.5174		19.8142	19.1786	20.1484	20.7508	29.6909		29.9882	23.4317	26.2674		22.7662	24.8106	24.7873	27.7807
ENSMUSG00000015013.9	23.7273	23.3412	28.5317	21.1162		22.2798	28.3154	24.8606	24.0882		20.9148	26.9152	23.4575	19.9532	31.0475		32.9443	19.736	17.7181		26.3465	24.7817	25.1459	25.4075
ENSMUSG00000015016.8	19.6164	17.6469	20.3653	16.4365		16.0416	20.1081	17.7503	16.8671		18.1754	19.7087	17.2032	16.0333	22.1873		20.9865	10.5987	13.1872		20.2588	18.6048	19.1549	20.6734
ENSMUSG00000015023.7	7.03873	7.80003	6.77	6.64403		8.80265	7.7051	6.21374	7.83738		6.1846	6.18004	7.52676	7.8457	9.29606		9.86417	9.4489	10.1587		7.10279	7.97031	7.51544	9.99405
ENSMUSG00000015027.11	38.6747	14.0862	50.1239	14.0704		9.7337	34.3123	40.361	10.7395		36.1344	22.6099	13.602	27.469	22.301		19.7107	11.5147	22.9844		12.3321	13.0251	30.7919	14.6647
ENSMUSG00000015053.14	4.72225	2.74864	1.99524	5.44237		4.20913	3.65256	3.47671	3.91724		2.70241	2.44018	3.24045	2.09809	3.95155		6.35013	4.90618	3.16031		2.8564	2.96708	3.71863	2.6561
ENSMUSG00000015083.11	11.6115	4.10154	10.2096	6.64009		4.94885	7.46838	11.0867	5.18014		9.00661	8.14679	7.66766	7.67318	13.0245		12.9176	5.88248	8.56941		5.98942	5.48191	12.3702	5.93837
ENSMUSG00000015085.8	2.44326	3.00109	3.64368	2.76952		2.13365	3.36833	2.52888	2.46403		2.32829	2.64415	2.76476	1.99624	2.99836		1.99074	1.28632	2.04281		2.32343	2.27877	2.10704	1.89538
ENSMUSG00000015087.14	16.7833	20.9719	20.618	18.7569		18.4341	19.4968	16.014	23.2926		18.9087	18.3505	14.4788	14.7516	20.4294		18.595	18.1513	21.1434		19.2496	20.7856	16.6256	16.9564
ENSMUSG00000015090.13	1.34384	5.13522	2.11977	3.76993		4.67007	3.08135	2.80951	4.68949		1.90845	2.46367	5.49644	1.98959	6.36759		3.43659	0.985375	3.59738		4.27578	8.08736	2.34137	3.79991
ENSMUSG00000015092.9	106.875	115.57	119.173	118.582		110.993	108.638	108.375	134.007		106.492	125.223	116.067	116.984	149.568		139.079	67.0067	77.193		138.14	132.238	118.343	137.893
ENSMUSG00000015093.15	6.72129	11.7593	8.53755	13.2915		13.9352	8.86357	10.1465	12.9712		7.20592	10.3752	13.7296	7.84805	16.0523		15.9033	8.62735	5.23492		9.28455	10.1557	7.53453	12.1934
ENSMUSG00000015094.16	5.29777	7.3017	6.48451	6.65669		6.66519	6.89379	5.85365	5.02229		5.83641	5.65397	5.15399	3.77345	4.58929		5.56613	3.47565	3.75197		5.42196	6.43972	4.9009	5.82987
ENSMUSG00000015095.12	22.6604	25.1627	23.2525	22.1098		20.2042	25.6576	24.5607	26.1552		22.2598	23.3728	23.4374	20.8688	28.3823		31.592	18.5831	24.1469		24.8627	25.9665	22.784	28.467
ENSMUSG00000015112.15	39.3168	46.4958	47.2639	45.3933		51.3804	42.3388	36.0759	51.9612		40.0023	48.6803	38.9054	36.7594	51.9057		44.3218	31.3385	40.4187		63.7356	61.7521	38.9902	55.1022
ENSMUSG00000015120.15	58.4757	52.4978	50.9405	55.5873		54.515	59.4812	53.8342	62.4929		46.7725	50.5867	54.9698	50.8685	71.506		81.9153	54.3134	53.877		57.434	57.5743	54.6146	65.1359
ENSMUSG00000015126.9	9.02011	9.89	8.25816	9.1618		8.43267	8.83055	9.4259	9.05895		7.27392	8.61478	8.59627	8.81196	11.7408		12.3143	8.14847	8.11929		10.3202	9.10217	8.57775	9.7175
ENSMUSG00000015127.14	8.26347	2.91103	7.93243	5.351		2.31486	7.47053	6.11531	4.44185		2.41973	3.62449	4.33354	5.69926	4.21382		5.06888	3.59683	8.331		3.76647	4.48052	5.59319	3.16266
ENSMUSG00000015133.17	1.94365	2.35559	1.84184	2.6037		2.63585	2.65394	1.98212	2.62615		1.52913	1.68877	1.56665	1.51792	2.04067		2.22493	2.36596	2.96007		1.72435	2.10912	2.18084	2.13865
ENSMUSG00000015134.15	0.12083	0.335543	0.193508	0.416872		0.25694	0.635284	0.262655	0.417369		0.297469	0.082003	0.231052	0.18445	0.146329		0.163828	0.304835	0.072458		0.071755	0.26387	0.210258	0.381701
ENSMUSG00000015143.15	4.86381	8.63941	3.8936	7.90643		8.02172	6.63228	4.03615	8.20965		5.52005	5.33107	4.69147	4.04966	6.177		5.80081	4.98466	7.10607		6.44742	6.6619	4.81119	6.51486
ENSMUSG00000015149.14	15.052	17.643	15.4724	16.8834		19.8494	18.4913	15.3699	17.4564		13.3526	14.852	17.9699	14.4542	21.9841		22.7334	17.1107	19.1732		18.2343	17.7002	14.9602	19.6855
ENSMUSG00000015165.16	42.7431	57.4349	42.3202	45.9621		48.1983	50.2591	47.2521	50.8136		38.046	39.6899	53.2061	43.7909	55.8304		64.254	59.5562	55.1195		44.0424	51.6259	46.4241	58.9827
ENSMUSG00000015176.10	9.59486	7.05689	7.05424	6.54666		8.14895	7.93981	6.13535	10.3754		6.06945	5.28486	5.69487	6.35032	7.68306		10.9819	7.73581	7.72527		6.40049	6.11802	7.14551	7.53294
ENSMUSG00000015189.12	9.1739	8.75581	9.61164	7.58868		9.59177	9.7041	8.57084	8.84255		7.16591	6.88791	6.85036	7.82952	9.40414		7.78102	8.93135	10.6808		8.60035	8.00289	8.09621	8.95898
ENSMUSG00000015202.13	4.14827	3.70177	3.23035	5.15599		4.96912	3.66064	2.84028	6.42868		3.72703	3.46495	4.18557	2.6818	5.47025		7.39427	4.20193	3.80289		4.3503	4.43917	4.30271	5.49626
ENSMUSG00000015214.14	8.1062	8.90477	8.13437	9.08318		7.51684	8.40426	7.1521	10.9982		8.27446	7.94719	7.39956	8.24834	11.0569		11.9401	8.64354	9.32795		8.91026	8.86066	7.33877	9.69967
ENSMUSG00000015217.11	18.1777	20.8085	16.251	18.1208		14.981	19.5571	20.486	19.9415		13.3273	17.4485	18.5215	15.8613	19.6013		25.6023	15.6018	18.9515		14.9275	13.9434	17.45	15.6846
ENSMUSG00000015222.17	0.475185	1.53908	0.60177	0.954043		1.90568	1.60321	1.2312	2.38339		0.684071	1.87239	2.17914	0.731773	0.647366		1.21513	0.979841	1.3895		0.653695	0.976589	2.28242	1.17913
ENSMUSG00000015224.10	3.28881	3.33526	3.67828	1.86834		2.68278	3.5012	3.80139	2.19605		3.60379	2.84578	2.7426	2.46693	4.93168		5.03532	8.08971	11.7198		2.2912	2.7469	3.31549	2.24066
ENSMUSG00000015243.4	3.2442	5.30364	1.77558	5.26417		5.80916	2.51038	2.03027	2.64823		1.64288	2.71741	4.93903	1.42644	10.3483		8.28049	9.35271	6.71163		2.26025	1.86019	2.43874	3.211
ENSMUSG00000015247.10	7.29693	7.87691	8.55958	8.41376		6.56916	9.28856	8.80657	11.7184		9.34528	9.98837	10.1234	8.2483	12.0375		8.95534	5.97508	6.67323		10.9114	9.77282	9.30655	10.5095
ENSMUSG00000015289.4	17.3038	15.1851	23.4836	19.2064		16.6433	21.833	19.9278	20.3935		18.6494	23.1143	19.7944	20.435	25.2379		26.841	15.6552	13.1553		21.096	21.145	19.7584	22.3442
ENSMUSG00000015290.15	9.5083	9.34569	11.1408	11.7475		10.3202	10.2606	9.62837	13.3541		10.2756	9.08622	7.93005	7.95377	10.517		14.0804	7.02423	7.379		12.3656	11.0542	11.3615	12.6875
ENSMUSG00000015291.10	12.5732	16.0429	14.5867	18.3566		14.8069	18.0017	15.4289	17.8574		11.2709	11.09	16.6882	10.0355	17.9128		16.4516	16.1767	22.7461		17.6004	16.7566	14.1858	21.6434
ENSMUSG00000015305.6	8.8421	8.14408	10.6283	6.35161		7.52973	10.5643	10.7469	6.31848		8.86535	6.20326	7.69272	8.629	8.57132		6.88949	8.93395	12.6145		5.07043	7.38662	8.71622	6.65244
ENSMUSG00000015312.9	1.51389	2.85215	1.42454	2.16941		3.21108	1.83097	1.78593	4.62915		2.2355	1.33528	1.84769	1.25804	3.77283		2.32883	2.54436	1.392		2.25952	1.67792	1.42044	2.30497
ENSMUSG00000015335.16	6.17944	4.30623	5.68615	5.68536		5.00404	6.70067	6.2837	6.87284		4.22031	5.6895	6.03414	5.85602	6.74208		7.32093	3.46946	4.34141		5.92559	6.15952	5.79305	5.53745
ENSMUSG00000015337.5	25.0275	24.5479	27.1544	25.7263		25.696	26.5102	25.1142	24.3195		29.2069	29.967	24.769	27.8866	36.6586		34.5203	14.972	18.2446		28.3824	27.7883	30.3648	30.8902
ENSMUSG00000015340.10	1.33048	1.71746	1.39794	1.64043		2.07728	2.31154	2.30689	1.42043		0.828363	1.92376	0.638384	0.763485	1.08119		0.635883	0.965622	1.04008		1.34565	1.07482	0.876784	1.20775
ENSMUSG00000015341.17	18.9497	21.2325	20.0275	23.9529		21.5955	20.1318	19.2502	24.6518		16.6155	19.0072	19.4028	18.9956	23.8552		26.2218	16.8765	16.7466		21.8718	19.2733	19.1088	23.0215
ENSMUSG00000015354.8	0.363091	2.49959	0.525279	1.47213		1.87524	0.481459	0.165955	1.80754		0.182534	0.439547	0.398789	0.423829	0.290129		0.30535	0.039553	0.604596		1.09384	0.325866	0.52439	0.400616
ENSMUSG00000015355.13	0.322755	0.713104	0.655772	1.27993		0.787365	0.967006	1.00347	0.799327		0.416109	0.712723	0.271262	0.375834	0.350772		0.299366	0.288304	0.417621		0.574576	0.147076	0.671837	0.244358
ENSMUSG00000015357.10	67.1639	44.3761	48.9954	40.4721		37.8689	51.3927	41.8639	37.8657		55.2423	42.9934	66.9118	65.0298	51.8893		53.8785	26.9981	33.0262		44.1736	46.7368	64.833	58.2292
ENSMUSG00000015363.13	19.5373	23.7621	19.931	18.3033		20.9425	18.7902	18.9062	20.733		21.0136	19.4137	21.4524	18.1774	25.167		27.0842	16.727	18.3208		24.8195	24.9445	19.9455	25.0002
ENSMUSG00000015377.10	1.92325	1.71944	1.42005	1.59085		1.72243	2.16397	1.36396	1.82888		1.18811	2.10452	1.7455	1.06936	2.69679		1.67485	2.77562	2.31071		2.23726	1.80196	1.80049	2.60901
ENSMUSG00000015396.4	0.716331	0.794123	0.601299	0.60996		0.608865	0.861225	0.459631	0.552043		0.659135	0.677393	1.05063	0.450593	1.24934		0.985923	0.994703	0.458749		1.16018	0.62258	0.533086	0.830521
ENSMUSG00000015401.12	976.35	773.013	963.769	786.713		610.261	901.498	820.608	677.193		714.474	856.557	755.552	830.01	1067.16		794.821	281.472	620.052		768.885	802.773	786.007	874.901
ENSMUSG00000015405.15	17.0009	14.3839	17.1359	13.6473		16.7277	22.0588	20.1476	15.714		17.9037	19.0294	21.2053	18.2634	21.9439		26.5203	14.9073	19.4777		28.2066	25.1635	21.0077	26.8325
ENSMUSG00000015451.16	4.95813	0.547856	5.58629	0.813049		0.664198	1.27965	2.08582	0.260174		2.68952	1.31917	0.506236	0.461392	1.08793		0.743245	1.79774	0.845424		0.514537	0.434015	1.31798	0.259983
ENSMUSG00000015452.14	0.216904	0.311124	0.21211	0.371996		0.456031	0.206234	0.322737	0.112601		0.235112	0.384174	0.179849	0.157527	0.459798		0.427068	0.722588	0.473856		0.281088	0.406955	0.179953	0.191683
ENSMUSG00000015461.15	8.68811	9.05431	9.79805	9.26882		9.46455	10.7965	10.2126	9.79273		7.41327	7.6502	7.2008	7.1963	8.43164		7.79174	4.43727	7.73429		7.66893	7.24062	9.22979	8.49407
ENSMUSG00000015467.14	1.00594	0.643966	0.670408	1.04429		1.17819	1.22257	1.73286	2.09441		0.945276	0.717904	0.894	0.956054	1.67216		1.10268	0.841834	2.07351		1.27571	1.56361	1.51514	1.74612
ENSMUSG00000015468.14	1.79762	2.45412	1.88326	2.30159		3.39733	2.84569	2.32569	1.68366		2.0641	1.57116	1.51909	1.70164	1.91284		3.20414	2.07893	1.61637		3.24663	2.53454	1.8312	1.78422
ENSMUSG00000015474.16	48.6349	29.6857	78.1417	23.7276		23.0868	55.3109	59.5765	35.1544		53.3345	43.8622	23.0145	47.4965	32.5101		29.1154	11.5883	35.0722		31.2964	39.1428	47.3488	31.6104
ENSMUSG00000015478.13	19.4138	16.7591	20.0113	21.6591		17.9158	22.0878	19.8517	20.1049		18.0461	17.8029	17.005	16.8737	24.895		24.8136	16.5805	17.9988		20.2304	20.15	19.116	19.9407
ENSMUSG00000015484.3	2.80204	2.31087	3.04308	2.31544		1.47803	3.25097	3.32852	2.53109		2.34622	2.95514	2.8436	4.24281	4.88343		2.36376	0.568234	3.00374		2.92181	2.43975	4.81253	3.07717
ENSMUSG00000015488.14	6.46855	7.99923	5.8808	6.91374		8.99066	7.63067	6.73819	8.69037		6.83424	6.8723	7.42965	6.18638	9.09216		8.97424	9.57183	13.0841		8.06878	7.90317	8.05246	7.8539
ENSMUSG00000015501.10	1.79261	3.05205	1.88682	2.46758		2.43414	2.0437	1.62492	2.40131		1.80202	1.494	1.26962	1.39064	2.05149		2.32986	4.47624	3.00668		1.41192	2.26548	1.33861	2.04835
ENSMUSG00000015522.18	5.92564	7.3335	6.22027	6.91095		8.21044	6.88065	6.27615	8.05264		5.30553	6.12665	6.35538	5.50237	7.34936		9.21307	13.7455	15.3846		7.3839	7.76484	6.70133	8.31546
ENSMUSG00000015533.9	0.10567	0.131705	0.086082	0.202733		0.163598	0.430037	0.158378	0.340113		0.0715	0.071947	0.150346	0.074076	0.201718		0.316483	0.267919	0.184891		0.335995	0.092172	0.084561	0.144396
ENSMUSG00000015536.14	66.7247	65.0464	72.1252	63.1085		69.5669	68.5564	63.6283	64.5089		76.1549	74.3045	69.5083	73.3646	99.1365		79.9612	55.7134	55.4979		83.9534	70.9542	71.4147	93.1094
ENSMUSG00000015542.17	14.5961	13.0624	19.6867	19.0865		15.613	19.084	16.4067	15.1244		14.9033	18.3258	19.9512	14.273	20.3564		25.0375	17.2174	15.0381		18.9681	14.2628	15.2231	16.4202
ENSMUSG00000015568.16	129.879	196.952	121.548	87.2452		103.918	92.4034	203.6	91.3621		65.8006	31.9709	43.6861	33.6285	48.1176		63.6302	50.0921	64.2324		22.9405	20.0422	55.1496	36.6526
ENSMUSG00000015575.14	78.7881	81.6323	81.5832	92.9645		83.7824	81.9435	69.0974	92.0126		78.4328	78.9467	81.1441	78.4562	101.234		96.1321	54.3816	53.694		101.949	89.2335	77.1456	96.3996
ENSMUSG00000015597.16	5.12452	6.55209	4.64264	5.53272		7.74266	5.58685	5.83756	5.77612		3.90475	6.01069	6.61628	4.69548	6.95327		7.0337	11.1738	13.0092		5.78242	6.05306	4.86618	6.28859
ENSMUSG00000015599.9	1.05875	0.466117	0.817205	0.391553		0.407998	0.729227	1.03902	0.304798		0.512364	0.45	0.35924	0.448223	0.300973		0.293616	0.198766	0.446939		0.438668	0.411458	0.551468	0.434541
ENSMUSG00000015605.5	5.23787	4.62509	3.34554	4.42995		5.05398	4.06786	4.21497	9.55941		3.60113	3.54947	3.78877	4.35872	5.12035		6.65234	2.93617	3.84652		4.49188	4.15776	4.18495	5.23966
ENSMUSG00000015619.10	1.26492	3.40223	0.980923	3.38495		3.24124	3.38565	1.81659	3.88177		1.1785	2.03967	2.86685	1.96026	2.62939		4.16631	5.81894	5.13961		2.91929	2.25699	2.72807	2.95222
ENSMUSG00000015627.5	0.15318	0.129299	0.14391	0.276677		0.329481	0.306762	0.216897	0.379584		0.079734	0.296665	0.212209	0.113495	0.296503		0.22185	0.05449	0.234359		0.226735	0.253878	0.151687	0.24138
ENSMUSG00000015647.9	4.86755	6.57243	4.2748	7.71382		7.45151	6.19366	5.25434	6.77558		5.73507	5.35941	5.79024	5.36141	7.94674		8.17924	12.0057	11.2601		6.11043	7.5651	5.58735	7.32723
ENSMUSG00000015652.9	2.47559	3.69251	2.02616	4.55818		3.74036	3.50309	2.09029	5.55509		2.2607	2.30193	5.39747	3.33368	5.19506		4.66483	1.26383	3.64838		4.15023	5.14717	2.17015	5.35017
ENSMUSG00000015653.13	24.3825	41.5812	23.2428	36.5664		35.5029	27.8115	21.284	45.7006		20.4881	30.2443	37.2356	29.5344	45.2958		43.3225	31.6594	41.0524		45.0126	45.2323	26.0725	44.4948
ENSMUSG00000015656.17	1533.11	1096.92	1587	1161.27		1151.09	920.818	774.372	2096.24		844.456	930.43	905.184	879.191	1072.74		783.347	489.139	610.101		1124.6	995.672	861.369	972.429
ENSMUSG00000015659.12	1.49256	1.48544	1.56319	1.7788		1.49566	1.85906	1.50197	2.20494		1.05468	1.38278	1.7511	1.91745	2.58625		2.69313	4.24284	3.88537		1.73019	1.6482	1.90833	2.27034
ENSMUSG00000015668.13	14.1192	15.2392	17.4448	17.4376		15.7358	15.1929	15.4607	17.8741		15.2709	14.8011	14.9582	14.6038	17.9496		17.174	10.3851	12.9238		16.4016	16.1341	17.1441	18.7659
ENSMUSG00000015671.11	36.2545	34.7986	45.2076	34.1346		33.0068	37.5668	37.2862	40.7453		34.0837	35.0241	35.3085	37.6044	48.1042		51.3261	27.7506	25.0467		38.7908	32.0452	34.5419	39.4322
ENSMUSG00000015672.4	27.7761	26.3771	33.5706	26.1107		21.4259	27.5981	24.0902	28.3822		21.0012	25.1231	27.4371	26.2723	30.3426		33.9044	19.151	18.4731		26.0361	22.508	25.7611	29.9103
ENSMUSG00000015697.14	5.08376	4.30176	5.22636	5.60149		6.36444	5.90509	4.53699	6.15128		3.73648	4.67452	4.48224	4.10706	5.75594		6.83593	6.99354	7.35961		4.93659	4.93215	4.72034	5.9527
ENSMUSG00000015702.13	0.434716	0.605899	0.552631	1.00622		0.802916	1.13894	0.6298	0.701146		0.567375	0.477763	0.800463	0.765396	0.686221		0.704098	1.06214	0.952034		0.673613	1.04583	0.906948	1.08746
ENSMUSG00000015709.9	7.43924	9.30067	4.94014	6.83036		7.12332	6.64238	5.69255	5.32177		7.88387	12.1379	9.91656	8.64959	13.8344		11.0376	12.1427	11.2773		11.1515	12.6017	11.0629	14.1462
ENSMUSG00000015711.8	5.57164	6.91448	6.06513	5.72455		6.8296	6.74318	6.23139	6.11479		7.22345	6.20844	6.62912	6.5259	7.74886		7.20493	5.46434	6.65104		7.10597	7.30832	5.88426	7.18259
ENSMUSG00000015714.11	63.8035	60.4667	71.7752	66.6868		63.9363	63.6323	65.0171	77.7332		60.0704	56.0455	56.8751	61.0351	77.1307		76.6541	51.5973	59.3617		72.7464	64.0051	63.9248	69.6099
ENSMUSG00000015733.13	57.1506	64.2611	55.9133	58.8058		57.88	63.2329	55.1873	65.7033		58.3471	55.0595	60.9308	55.4805	67.8634		82.1666	50.3174	49.7105		63.679	64.8982	56.1056	62.6934
ENSMUSG00000015745.9	5.64167	5.83068	4.92354	8.03528		9.02864	7.17797	5.98481	7.68482		5.45377	5.60113	6.55248	4.52923	6.16595		8.94084	6.66971	5.74805		6.63725	7.96543	5.91444	9.00308
ENSMUSG00000015747.5	7.42877	8.39541	8.21387	8.01163		6.40033	9.00509	10.2747	11.1218		9.43706	9.80914	10.6949	7.84568	13.0323		10.5905	9.64655	6.97433		11.8713	7.26887	9.76037	8.31837
ENSMUSG00000015748.13	4.57905	3.75507	3.29934	3.86999		5.28113	4.46799	4.22589	5.47335		2.56368	3.47017	3.90863	3.07444	4.54385		5.68603	7.99194	7.82048		3.45167	3.39793	3.45877	5.01443
ENSMUSG00000015749.12	19.5098	20.263	20.8104	19.2181		19.3593	22.2908	14.4193	24.553		17.1362	17.0089	18.9339	17.8175	22.6402		23.3057	20.1	13.9797		21.1736	22.5252	17.0913	25.4676
ENSMUSG00000015750.15	33.6114	37.2117	39.2659	37.4405		34.2253	34.5262	37.1973	40.1049		32.5729	37.1972	35.8349	31.5992	50.7659		55.5811	29.7685	31.3621		45.4623	37.4879	38.4396	41.7273
ENSMUSG00000015755.16	11.5106	12.9387	9.93572	11.6956		11.5179	11.4411	11.0022	13.8437		9.27206	7.95761	10.974	10.8118	11.866		14.5404	13.9917	14.2116		9.84148	12.2218	10.747	12.6521
ENSMUSG00000015757.10	6.10677	6.31358	5.53558	6.476		6.20895	5.81274	6.00262	7.3105		5.67879	5.09041	5.255	4.93259	6.66458		8.96879	10.2806	9.0721		6.1543	5.732	5.3326	6.86829
ENSMUSG00000015759.11	21.8882	21.7264	26.7666	23.3351		19.1244	23.9631	21.7708	27.9809		20.7939	23.3119	21.3121	21.6486	26.367		29.5737	13.8183	18.3177		22.8156	24.9899	22.0014	28.2367
ENSMUSG00000015766.14	35.5253	37.9698	42.7458	38.9148		43.7193	37.4029	33.6979	46.1868		36.9872	35.0022	28.3105	34.0138	35.8415		35.3237	38.6914	47.8574		40.0262	43.5699	35.4118	42.5511
ENSMUSG00000015776.12	12.9518	13.4111	12.0093	15.2963		13.0284	14.4748	11.3842	16.0269		10.9504	13.5519	13.1312	10.6907	17.221		22.5132	10.0527	9.47335		14.7733	14.5456	12.5139	17.1377
ENSMUSG00000015790.16	31.0515	32.1295	34.6108	32.0957		31.4078	35.333	28.2594	33.298		30.1055	33.7683	34.9056	29.885	45.1144		42.8102	30.6114	23.8535		38.514	34.4571	29.9587	36.5045
ENSMUSG00000015804.14	92.8267	69.6313	96.589	68.4695		68.3301	95.0108	111.1	80.0438		70.4424	77.619	52.8375	85.9367	74.1647		71.8698	35.2997	53.4974		55.4085	59.0423	93.8572	61.0022
ENSMUSG00000015806.12	104.121	84.8181	104.863	105.94		87.6736	102.116	99.7187	126.487		88.7875	99.9385	111.459	112.258	148.052		139.021	57.4232	88.6301		142.449	142.493	102.664	139.378
ENSMUSG00000015812.8	0.137983	0.145038	0.556658	1.15548		0.439699	0.563709	0.942715	0.68624		1.14492	0.603693	0.516797	0.357671	0.296435		1.17329	3.07074	3.10944		0.901399	0.141141	0.624458	0.427415
ENSMUSG00000015837.15	211.385	188.543	198.428	143.568		160.21	190.633	170.033	174.132		214.642	164.806	154.038	182.229	233.003		185.264	140.889	132.687		187.266	161.539	165.307	174.871
ENSMUSG00000015839.6	22.0054	29.5849	20.3885	29.7001		26.8258	22.3866	17.4536	44.753		18.3845	21.2075	22.6353	18.5407	28.0108		45.1023	43.4918	22.6732		24.9439	27.5913	20.4104	30.6473
ENSMUSG00000015843.10	0.211436	0.931161	0.177999	0.484683		0.34705	0.400105	0.180378	0.667954		0.362698	0.916071	1.44409	0.91845	1.1703		0.418005	0.115033	0.373194		0.748263	0.923412	0.642071	1.77532
ENSMUSG00000015846.14	23.6028	23.1482	25.5329	21.8387		23.5913	26.7237	22.8974	21.151		24.3528	28.322	22.4461	23.7708	32.1381		33.6787	19.3479	22.9335		26.3745	24.9151	25.6586	27.4289
ENSMUSG00000015850.11	0.154073	0.406008	0.212171	0.498952		0.740714	0.338329	0.211297	0.505003		0.211302	0.208107	0.386244	0.348514	0.320207		0.519736	0.83673	0.742426		0.500285	0.37912	0.235929	0.350596
ENSMUSG00000015852.13	0.017389	0.034638	0	0.212716		0.017363	0.052204	0.0168	0.038662		0.033622	0.147434	0.016473	0.076086	0.075325		0	0	0		0.037172	0.071354	0	0.215552
ENSMUSG00000015854.7	0.019589	0	0.019925	0		0	0.078393	0.037846	0		0	0.410117	0	0	0		0	0	0		0.020936	0	0.116139	0.111393
ENSMUSG00000015869.16	20.0868	18.8608	15.6778	19.9804		21.8428	19.9313	18.2311	18.5491		16.7667	19.5212	21.0554	18.826	25.1337		26.1055	16.2426	22.8347		21.4222	23.03	19.3239	24.434
ENSMUSG00000015879.8	0.08108	0.059745	0.10088	0.236054		0.089974	0.096508	0.142579	0.090033		0.043543	0.100759	0.102501	0.071018	0.14734		0.166234	0.14793	0.163198		0.086685	0.040833	0.115887	0.143951
ENSMUSG00000015880.13	0.060928	0.061981	0.042202	0.36545		0.115482	0.103804	0.145228	0.057559		0.069239	0.086839	0.059372	0.072621	0.079097		0.067048	0.026066	0.080567		0.492818	1.03043	0.174329	0.49551
ENSMUSG00000015882.17	4.386	3.87496	4.12221	4.03497		4.6961	3.4358	3.02349	5.12124		3.94791	5.38923	5.30211	3.63287	5.92971		6.75747	7.82293	7.9042		5.1749	4.22274	4.33658	5.51679
ENSMUSG00000015889.8	16.3217	17.739	15.8154	20.2635		21.0341	19.9565	14.9436	20.124		13.0351	17.8162	19.6941	16.02	23.0925		22.9391	20.243	16.6343		20.8107	20.2665	15.7094	24.6122
ENSMUSG00000015890.2	0.747477	0.275156	0.281055	0.779152		0.454315	1.07335	1.22464	0.415414		0.267051	0.187137	0.585026	0.540426	0.814284		1.54602	0.860368	0.968068		0.312631	0.233379	0.7068	0.665489
ENSMUSG00000015932.8	107.321	120.352	111.542	124.636		114.378	119.49	107.594	159.425		111.751	118.795	123.475	121.917	145.572		168.088	103.276	99.4449		139.367	139.816	123.135	151.517
ENSMUSG00000015937.15	31.159	34.0851	34.8903	37.3387		31.5413	36.5075	32.4279	36.6836		30.6467	34.479	34.8383	29.761	44.3313		43.3394	31.5292	28.5516		40.3077	38.4239	35.9224	37.6782
ENSMUSG00000015942.9	1.67291	2.23723	1.26059	1.78556		2.26933	1.6841	1.82168	2.3341		1.21978	1.26711	1.2915	1.14336	1.98698		2.11179	2.07477	3.11606		1.39276	2.05559	1.45708	1.60058
ENSMUSG00000015943.11	19.2091	14.9945	19.1152	18.7347		15.5884	19.3133	19.2011	18.1267		14.4499	18.2117	19.0293	17.2432	25.9929		24.7044	13.7224	12.3427		20.1652	14.8999	19.7533	19.3786
ENSMUSG00000015944.9	7.10644	5.97206	9.10818	7.10842		6.18419	8.77153	8.2788	7.10801		8.73787	7.89496	8.29834	9.68506	10.0344		7.44106	4.69311	14.9226		7.37696	7.03569	8.25888	10.7661
ENSMUSG00000015947.10	0.166368	0.180798	0.138503	0.58404		0.735799	0.590409	0.32152	0.816966		0.557788	0.142518	0.100317	0.09267	0.115348		0.261414	0.174108	0.62822		0.129331	0.27929	0.089721	0.086038
ENSMUSG00000015950.13	0.440333	0.414415	0.505772	0.629276		1.00128	0.7532	0.87533	0.556187		0.677963	0.540676	0.163113	0.288802	0.369061		0.314997	0.369312	0.241523		0.704244	0.470907	0.320849	0.293774
ENSMUSG00000015957.12	0.303628	0.528698	0.091617	0.953107		2.39311	0.784501	0.404728	0.722204		0	0.031158	0.351456	0.039398	0.049035		0.205265	0.663947	0.250998		0.182201	0.091775	0.217641	0.067674
ENSMUSG00000015961.8	29.3778	31.0278	29.5596	28.3087		27.4811	29.9265	25.3845	33.0319		28.7741	31.5205	28.2377	27.2501	34.8384		31.9298	22.8233	26.0703		35.8882	35.4963	26.7958	33.9576
ENSMUSG00000015962.5	17.4586	12.087	16.351	10.0088		6.95264	18.175	18.7439	14.0989		18.9383	11.6546	6.74649	12.2501	21.4809		11.1061	2.77713	15.2786		14.0396	17.516	15.9674	13.4645
ENSMUSG00000015966.17	2.50303	2.29157	2.99796	2.37301		2.77472	3.11513	2.61524	3.50694		2.19264	3.72881	3.28603	2.81332	4.33149		2.87062	6.14982	4.37982		2.88534	3.35027	2.88296	3.2948
ENSMUSG00000015968.17	0.396846	0.786044	0.577131	0.516803		0.665174	0.645695	0.542629	0.559041		0.417252	0.709426	0.420302	0.302326	0.649515		1.15323	3.0375	2.13578		0.327414	0.273892	0.477138	0.454212
ENSMUSG00000015970.19	46.9163	41.8216	52.0264	39.0775		38.6508	52.0275	48.4001	44.4039		47.0761	48.6317	41.6824	46.5075	60.1125		46.8721	44.7119	57.5766		45.3783	44.7376	53.7574	50.3092
ENSMUSG00000015971.5	15.5886	16.1782	16.8688	15.2059		17.26	19.1866	15.6299	16.7844		15.8497	13.8262	15.5817	14.1823	20.2378		22.5526	26.9428	21.943		17.4223	14.1928	13.4926	17.813
ENSMUSG00000015980.14	0.311041	0.473015	0.337526	0.477568		0.622071	0.289848	0.382169	0.720874		0.333952	0.187179	0.554439	0.634834	0.510134		0.570688	0.46815	1.23966		0.905026	0.510166	0.371969	0.784058
ENSMUSG00000015981.12	0.413065	2.1642	0.803875	0.696212		1.11179	0.898543	0.711371	0.479198		1.12854	0.282017	0.272198	0.56575	0.195605		0.244059	0.227345	0.441893		0.191948	0.405308	0.514748	0.326846
ENSMUSG00000015994.10	27.9389	28.1656	26.7959	28.3877		27.6721	27.1066	26.022	31.2868		24.793	27.8373	28.6945	26.7366	34.7427		35.7678	27.1072	24.0378		30.676	25.6152	29.1305	32.9527
ENSMUSG00000016018.4	17.391	14.7632	25.697	13.0973		13.4074	20.364	19.5891	15.7256		18.0261	13.2862	13.2172	16.8445	12.3139		15.1046	13.8016	19.014		11.3385	11.2376	15.7921	11.1998
ENSMUSG00000016024.9	0.766442	1.48631	1.037	0.853455		1.80859	0.973429	0.661619	0.970158		0.594148	0.655448	1.37248	1.94722	1.23462		1.20915	1.81289	0.885113		0.946436	1.88473	0.877794	1.20101
ENSMUSG00000016028.10	2.91452	5.10679	3.39094	4.3173		4.66463	3.73017	3.12322	4.68909		3.02989	4.02971	4.30321	3.12078	5.31018		4.70894	5.12014	5.65925		3.89544	3.56865	3.72486	5.03666
ENSMUSG00000016087.13	2.07013	3.11472	1.89389	3.22718		3.24101	3.67534	1.97836	2.79301		1.70886	1.82679	2.03943	1.57849	2.16801		3.84026	3.37515	2.56246		1.81518	2.37384	1.79435	1.91921
ENSMUSG00000016128.14	2.82742	3.58476	2.7671	3.42993		3.77338	3.40187	2.19262	3.32731		3.40142	3.00809	2.29248	2.66768	3.42128		3.86644	4.49528	4.20571		3.54549	2.84366	3.85442	4.40818
ENSMUSG00000016179.11	0.36596	1.24581	0.210457	2.22214		1.29256	0.700702	0.755084	1.7279		0.692185	0.648726	3.71574	1.68376	3.81127		2.68028	0.4071	1.91553		2.94034	3.30511	1.46606	2.77382
ENSMUSG00000016181.9	2.70741	3.81321	3.78653	3.89365		2.24359	2.14789	2.29786	4.14846		2.6943	2.38774	2.4914	1.3559	4.24559		4.45605	6.43112	3.81942		2.60384	2.11032	2.48309	2.36921
ENSMUSG00000016194.14	59.4761	26.0049	133.81	34.0813		16.8635	51.4465	54.0731	22.8166		88.5887	29.2266	23.2137	22.9195	25.6507		25.5996	11.9888	16.22		29.3027	28.3419	24.5233	28.5008
ENSMUSG00000016200.14	3.25881	2.1673	3.85843	2.25722		2.07903	2.47572	3.19643	2.33552		1.96057	3.39057	2.06651	3.06316	3.45933		2.78877	3.75493	4.41535		2.39199	3.39367	3.33167	2.97234
ENSMUSG00000016206.6	1.12223	2.06125	1.16994	1.76087		1.92442	1.58179	1.61115	1.31356		0.751179	1.08392	1.22523	0.955697	1.37718		1.65261	1.38911	1.19185		1.10675	1.00331	1.36315	1.14446
ENSMUSG00000016239.11	4.4094	4.76593	3.27852	5.33869		4.70212	2.45891	1.59887	8.51697		2.78732	2.30993	2.32278	3.07904	3.90926		5.22604	8.79206	4.6607		3.9444	5.98892	2.92683	3.12546
ENSMUSG00000016252.7	388.823	397.797	384.299	422.356		400.038	383.531	379.744	438.574		403.279	496.358	468.465	383.873	557.795		537.959	169.371	222.815		579.829	517.583	437.101	555.889
ENSMUSG00000016253.12	9.5949	9.39147	9.52364	10.1518		8.84671	10.2632	8.85314	11.8032		8.9591	9.74224	10.1457	9.57938	12.2672		11.4639	9.15092	9.37455		12.5792	11.3421	8.98611	12.1007
ENSMUSG00000016255.5	0.059031	0.293632	0.179997	0.210718		0.235691	0.471963	0.370395	0.525854		0.399529	0.185297	0.418889	0.154771	0.256819		0.61637	0.27138	0.076405		1.26135	0.423752	0.495161	0.60369
ENSMUSG00000016256.10	55.1472	65.7198	62.9995	62.4227		72.2401	53.4541	50.8541	66.4819		50.7105	56.7124	58.782	71.5849	97.3953		84.6553	44.5454	45.2583		73.9173	75.7782	68.2815	77.3476
ENSMUSG00000016257.15	30.3557	23.232	24.1686	29.6561		23.8948	25.8318	25.9593	32.2171		26.1419	25.9802	23.3046	24.8203	25.8723		31.1091	14.4632	24.6086		26.9899	25.7432	27.7319	27.9233
ENSMUSG00000016262.14	0.030174	0.321246	0.025494	0.340664		0.229955	0.077301	0.424203	0.242988		0.133555	0.108508	0.152788	0.05488	0.163142		0.373334	0.737826	0.268456		0.221544	0.252859	0.422373	0.262064
ENSMUSG00000016308.12	16.2307	15.5406	15.7006	15.2587		15.3974	14.3653	16.5101	20.9991		13.1162	13.4537	18.8362	15.8755	20.5968		21.1492	12.2236	12.8363		18.9631	17.7165	17.1998	18.6933
ENSMUSG00000016319.3	704.852	787.484	727.994	806.283		745.901	673.174	599.649	877.335		700.355	814.526	815.237	682.375	996.075		955.19	664.691	495.421		1021.12	882.088	756.391	994.807
ENSMUSG00000016327.9	0	0	0	0.0093		0	0.009129	0	0		0	0	0	0	0		0	0.010499	0		0	0	0.009018	0
ENSMUSG00000016344.14	35.3356	34.4177	49.9404	36.7534		33.969	37.4257	37.097	37.0566		40.1253	41.847	35.0845	38.7335	42.6133		37.3883	20.1434	22.707		37.9834	37.5434	42.2068	40.4944
ENSMUSG00000016356.18	0.135713	0.284613	0.094985	0.164443		0.228727	0.148987	0.298351	0.462019		0.24221	0.168786	0.198788	0.190337	0.345723		0.387944	0.54971	0.623772		0.149554	0.282589	0.361705	0.141894
ENSMUSG00000016382.15	9.5768	15.0379	9.44538	16.3861		17.3353	12.4889	10.4041	18.658		9.10543	10.9034	16.579	11.0139	20.6987		18.9146	12.5184	12.6793		15.7798	15.1648	13.8669	19.469
ENSMUSG00000016386.15	1.55885	0.705896	1.37674	0.599523		0.902358	1.53615	2.29176	1.0017		1.17497	0.816133	1.00307	0.845866	0.819382		0.790874	1.34799	2.20044		0.321372	0.546785	0.948495	0.783059
ENSMUSG00000016409.4	4.70761	4.24822	3.1319	4.52595		4.47471	6.2428	3.19218	5.85354		4.05725	4.05969	3.6373	4.06339	4.17094		4.72931	5.7459	6.29699		5.02786	4.29144	3.08892	4.18006
ENSMUSG00000016427.7	217.281	207.707	212.901	194.318		189.107	187.601	202.929	178.786		210.001	212.117	226.364	195.422	272.673		236.087	90.9031	135.28		218.44	175.375	192.416	217.729
ENSMUSG00000016458.14	2.12632	3.93485	1.73026	3.42511		4.56203	2.77583	2.34235	4.38124		1.95951	1.52214	3.32678	2.32588	4.35612		6.10259	6.97258	3.66517		2.43066	2.62922	1.41102	2.53469
ENSMUSG00000016477.18	0.927865	1.20294	1.24841	1.01244		0.879469	0.893897	0.989575	1.27484		1.1722	1.21511	1.57973	1.15208	1.48786		1.26531	0.993823	1.6768		1.4893	1.32376	1.24079	1.34522
ENSMUSG00000016481.15	25.8253	31.4741	28.1472	31.1946		30.3155	30.6029	24.8539	30.0845		24.5703	26.8773	25.7513	25.3921	33.5198		35.7564	31.3134	26.2672		29.2366	24.1958	28.1771	33.6716
ENSMUSG00000016487.15	20.631	20.6921	18.2494	20.1587		18.4508	23.9309	18.1201	22.3405		20.0623	17.1232	19.7089	20.733	27.5455		29.8376	30.4524	32.8994		20.9793	22.5576	23.1483	25.6414
ENSMUSG00000016493.13	0.065899	0.401415	0.224909	0.40566		0.288765	0.45137	0.457541	0.439773		0.075282	0.40674	0.33232	0.289493	0.19096		0.376244	2.86961	1.46018		0.355532	0.153691	0.195754	0.463174
ENSMUSG00000016494.9	6.91201	11.5939	7.10359	12.768		12.6931	11.3379	10.4595	11.6178		7.61576	10.2004	10.7743	9.18475	10.6586		12.5591	8.32021	8.08383		12.7421	13.5896	9.09892	12.223
ENSMUSG00000016495.12	11.0543	11.3156	11.7976	12.8771		11.8707	16.5459	13.2746	10.2467		10.9598	13.0472	11.181	10.1763	15.0309		12.2077	21.2803	17.7025		11.4918	11.0455	9.44973	13.8524
ENSMUSG00000016496.7	0.689514	0.617842	0.723427	0.784531		1.05169	1.15793	0.965166	0.672285		0.379413	0.578592	0.544267	0.420752	0.670705		0.932157	1.57645	0.859162		0.545316	0.53124	0.367304	0.513518
ENSMUSG00000016503.16	19.1281	16.1505	16.8257	21.6151		23.0918	21.2622	19.1559	15.8555		17.5176	19.379	19.2039	19.1648	19.2648		20.8726	9.77481	9.59812		22.2808	16.4685	15.104	29.8199
ENSMUSG00000016510.11	22.0751	13.9277	26.0707	17.2513		12.3266	21.3344	22.4058	17.4651		19.6822	21.5983	21.9913	22.9711	26.8211		21.3435	11.0544	14.9162		25.0255	21.5841	22.3728	24.6864
ENSMUSG00000016520.7	3.21505	3.96099	3.69813	3.39988		4.40778	3.60526	3.70558	4.11761		4.35904	3.13984	3.94334	3.55509	5.46673		4.41262	3.13358	4.13294		3.31237	4.16441	5.92118	5.08609
ENSMUSG00000016526.8	0.232307	0.560431	0.435526	0.274446		0.573873	0.538656	0.567216	0.271655		1.10059	0.576143	0.788046	0.665763	0.55969		0.716156	0.513097	0.348435		0.457465	0.564501	0.574457	0.667889
ENSMUSG00000016528.10	33.2976	32.0028	27.8877	34.3784		28.8191	33.5355	33.9553	38.6115		27.3777	27.3326	40.0602	33.8581	39.3969		50.6375	30.1812	28.0802		32.3428	38.4135	39.5068	39.3523
ENSMUSG00000016534.15	258.819	240.056	265.673	237.334		239.257	263.887	246.917	243.737		249.66	244.722	247.093	269.58	336.438		309.802	173.696	222.929		259.411	256.926	261.661	285.066
ENSMUSG00000016541.10	15.9666	20.1806	20.3413	20.7601		20.4219	19.5928	18.3591	22.6111		20.4749	20.6527	21.2314	17.4231	27.2701		23.9916	14.7046	16.6038		23.4955	22.5512	21.7414	26.6709
ENSMUSG00000016552.13	2.1024	1.21258	2.62479	0.897633		1.05543	2.23083	3.08585	0.976894		1.77197	1.09872	0.741451	1.85455	1.59004		1.39827	1.34995	2.81004		0.890422	0.934564	2.27428	1.0015
ENSMUSG00000016554.9	32.3896	31.0426	32.0878	30.7774		27.6174	41.0311	30.078	32.9477		32.5838	29.895	29.2513	27.691	38.3199		40.6998	24.9625	23.4675		32.3604	27.7774	31.3188	32.9566
ENSMUSG00000016559.14	77.0528	133.245	70.3909	73.3685		125.991	95.4034	87.6133	112.157		75.4713	92.1792	90.119	79.4606	108.535		126.813	100.127	71.8935		94.5687	90.617	80.3285	95.6635
ENSMUSG00000016619.10	13.8109	13.2912	10.2068	11.9987		11.5145	11.6617	10.7202	14.671		10.465	10.9825	10.7302	10.7483	14.6254		16.7396	8.04228	10.6378		11.9528	13.1777	12.9036	13.1118
ENSMUSG00000016624.15	0.731824	0.412239	0.899104	0.800663		0.898294	0.366478	0.733266	0.666137		0.265268	0.310719	0.71689	0.377263	0.442796		0.495996	1.39971	2.78581		0.430759	0.820874	0.27915	0.612722
ENSMUSG00000016637.7	4.61795	7.83764	6.24029	8.36669		7.44732	6.40742	6.64442	8.65421		3.79864	6.35428	9.69858	4.7644	8.73255		7.91441	5.63254	6.03291		7.35487	8.00691	5.77186	8.91062
ENSMUSG00000016664.16	46.0315	54.7033	46.5458	66.9527		51.8859	50.8265	48.9382	61.6366		49.4081	47.0139	57.7753	52.0388	80.6408		75.8195	55.4416	61.4123		68.1874	60.3426	56.1722	69.7137
ENSMUSG00000016756.17	6.49679	8.01996	7.26998	8.2181		7.25274	6.38345	5.21619	8.58364		5.44994	4.53095	7.00802	7.62436	5.64043		5.0118	5.36224	7.14385		7.5264	8.21546	6.30541	8.28132
ENSMUSG00000016757.11	3.18368	2.40323	3.36157	3.02749		2.83134	3.44985	3.34942	3.37429		2.99593	2.22408	2.75516	2.64529	3.85505		3.50448	1.86096	2.65912		3.06348	3.96511	4.06152	4.18693
ENSMUSG00000016758.4	1.0495	2.0803	8.48383	5.32298		3.50113	1.15971	3.79198	3.5606		6.20101	1.0621	0.996047	0.944719	5.18695		4.20177	2.92008	5.23798		0.904727	1.03179	9.06953	4.4654
ENSMUSG00000016763.15	0.112626	0.262655	0.102696	0.408392		0.28563	0.640961	0.282437	0.189318		0.092659	0.034627	0.168096	0.08669	0.131396		0.219116	0.093401	0.288355		0.209728	0.167418	0.178167	0.089168
ENSMUSG00000016831.12	10.7507	11.2676	7.40009	8.48974		10.0576	10.9434	9.38743	12.7248		9.46332	9.14411	10.1799	7.91876	11.1106		11.7327	7.24488	8.08801		11.2785	9.83872	9.10795	9.86209
ENSMUSG00000016833.14	28.3727	35.4223	35.0332	32.21		34.5981	32.5489	29.1881	43.4004		28.5181	32.7416	33.9531	30.9403	45.3481		49.0988	32.9993	27.6081		43.9135	35.7889	32.3109	42.4948
ENSMUSG00000016918.15	0.643196	1.00324	0.539919	1.23016		1.43302	0.942478	0.659311	1.66597		0.519485	0.750285	1.2192	0.483159	1.00778		1.18177	1.98346	1.47277		0.84141	0.906351	0.664367	0.963479
ENSMUSG00000016921.14	21.4061	27.4318	22.1943	25.4127		32.0149	25.1841	23.1167	31.7104		21.0902	21.567	22.7645	21.3279	28.4731		31.4869	29.8606	29.6979		25.5854	26.6261	23.112	26.8864
ENSMUSG00000016933.17	8.10426	9.39462	6.1221	8.9491		11.3311	9.24355	7.53716	8.39506		8.04291	9.74154	10.0886	7.74607	12.0556		14.0151	27.9541	18.8931		11.3239	11.3283	8.5991	12.1519
ENSMUSG00000016940.18	14.4636	10.0244	14.2608	14.2517		10.9111	12.6036	14.5197	15.4118		11.1499	9.80686	10.9235	11.7462	15.3435		17.8548	9.86731	12.7766		10.4737	11.8389	14.7249	12.2025
ENSMUSG00000016942.6	0.270725	3.25389	0	1.55556		0.926714	0.074394	0.044767	0.340984		0.011971	0.164904	0.701695	0.042427	0.383976		0.077714	0	0.030008		0.505037	0.596571	0.097985	0.386005
ENSMUSG00000016946.5	7.28337	3.54257	3.56939	4.70225		3.60492	4.27571	3.98946	6.57867		3.45372	3.99757	4.65367	4.17325	6.55673		6.27549	3.38444	5.65434		4.62075	5.0256	5.30494	6.64288
ENSMUSG00000016984.7	1.39583	1.70046	2.2382	2.11312		1.82229	1.81841	1.60512	1.53987		1.96662	1.85359	1.8511	1.6621	2.44697		2.52949	2.39616	1.86747		1.90197	1.98454	1.97697	2.64823
ENSMUSG00000016995.17	0.438302	0.612994	0.274834	0.705646		0.340804	0.544173	0.389442	0.416001		0.64281	0.898255	0.652408	0.291221	0.460717		0.402695	0.131451	0.338083		0.886974	0.509829	0.284139	0.793356
ENSMUSG00000017002.14	0.154334	0.817196	0.469807	1.20615		2.4633	0.79086	3.86755	3.67699		0.932032	0.215095	0.544361	0.35883	0.930351		0.589587	0.392128	2.66075		0.508064	0.962294	0.30373	2.45044
ENSMUSG00000017007.9	0.007733	0	0.007873	0.016325		0	0	0	0.0178		0	0.016753	0.032821	0	0		0.008092	0.00891	0.020038		0.016536	0.007935	0	0.008804
ENSMUSG00000017009.3	189.08	186.171	136.369	184.211		195.899	167.704	148.716	217.007		133.033	136.39	179.086	142.204	221.239		258.272	151.147	132.693		170.764	161.492	165.846	196.38
ENSMUSG00000017057.9	17.2867	16.507	19.4165	15.1381		14.249	15.3448	18.0988	17.6718		11.2836	14.5952	11.458	16.7148	18.3041		15.932	8.77648	12.6973		10.5668	10.7779	19.5163	12.0033
ENSMUSG00000017119.19	57.0892	53.0384	55.76	58.1448		62.0392	60.6671	54.0212	55.4813		51.0776	59.9221	58.9558	54.9516	76.8314		65.2947	82.2812	66.4233		68.7433	67.7308	53.3096	73.8273
ENSMUSG00000017132.17	7.80136	12.4016	6.41461	8.51283		9.05945	9.99757	7.48335	10.6871		8.57316	8.29461	8.5531	6.35016	10.4041		12.4712	13.8309	16.3905		9.44981	8.9652	7.53344	9.33424
ENSMUSG00000017144.8	5.93878	6.21044	4.36672	5.01676		4.1748	4.15768	2.8851	15.2653		3.93156	3.30318	3.9796	3.27162	5.48704		4.25346	6.28129	3.28401		4.85324	3.47256	3.86779	4.24115
ENSMUSG00000017146.12	0.07443	0.108462	0.075788	0.161836		0.124529	0.074577	0.132595	0.133451		0.049809	0.101951	0.097747	0.220734	0.209798		0.071908	0.118763	0.326078		0.416285	1.00309	0.164366	0.483929
ENSMUSG00000017167.6	0.467974	0.346419	0.279461	0.255437		0.298637	0.492433	0.464809	0.526761		0.124579	0.167512	0.615082	0.09138	0.381135		0.232859	0.530116	0.664167		0.271387	0.368519	0.110119	0.296612
ENSMUSG00000017176.17	2.34947	5.98423	1.62359	6.80816		5.85651	2.95575	2.66528	6.09903		1.8795	2.7796	4.5921	2.28607	3.15883		5.22023	6.21112	3.70914		5.00364	5.2171	3.00195	4.18506
ENSMUSG00000017188.3	49.9727	62.6627	59.1526	67.0256		56.31	58.2256	57.9966	75.0658		52.2533	65.2299	60.0144	58.5256	83.8106		74.8522	31.9556	35.8183		71.8207	70.5941	64.605	69.8545
ENSMUSG00000017210.14	7.10699	7.19943	7.22722	9.25041		9.09025	8.78923	8.27055	8.20867		8.41836	6.89046	9.45339	7.97021	10.9241		10.2654	7.62297	11.5575		8.22396	7.95627	9.54547	10.6379
ENSMUSG00000017221.14	51.2334	61.3292	50.0562	62.3806		54.5644	51.801	50.572	71.9335		37.8116	41.8624	62.0062	45.5553	72.1669		83.6185	38.1891	40.366		61.1802	57.7542	51.0366	67.9064
ENSMUSG00000017264.16	8.06325	11.5348	8.6879	9.97647		10.6826	11.3921	9.46777	11.5209		9.11519	9.08621	10.1414	9.00099	11.581		12.2411	16.276	12.9541		10.3684	9.88313	9.79437	11.8759
ENSMUSG00000017286.15	44.6513	45.151	55.8812	42.928		35.3766	56.2524	36.8222	47.5093		38.4511	41.9216	39.4556	38.2954	57.0049		50.2868	34.8396	29.9052		56.5146	42.8483	45.2005	55.0202
ENSMUSG00000017288.15	18.2866	18.7998	18.3069	19.3632		16.7127	18.7367	15.6548	21.4629		17.1283	16.6689	19.0572	18.2904	21.994		19.0324	17.6046	18.6851		22.7566	19.4358	16.3084	22.5893
ENSMUSG00000017291.13	9.6611	10.5311	10.1934	11.0732		11.2402	10.3031	9.63717	13.1658		8.89475	8.95082	9.62236	9.15848	11.4686		12.6187	13.9123	14.5335		9.60722	10.4585	9.56477	12.1788
ENSMUSG00000017299.13	4.42423	7.1141	5.35865	6.3631		5.96311	6.23921	6.79064	8.0735		5.54982	5.72513	7.63693	5.92506	7.07829		8.28962	9.6765	9.78595		5.4858	6.51075	5.34726	7.52999
ENSMUSG00000017307.16	14.7033	16.9077	16.6348	18.5513		18.9933	14.4339	12.6191	17.7447		16.887	15.5743	16.7241	14.5313	19.3291		16.7819	12.1258	11.8562		21.2281	24.1914	14.9969	20.3065
ENSMUSG00000017309.11	6.18793	11.7796	8.5139	9.65451		11.7359	8.2466	7.76053	10.0387		8.04418	10.9389	7.92493	6.91348	10.0703		10.619	9.3618	6.43298		11.965	10.5536	6.96493	8.82778
ENSMUSG00000017314.12	0.54059	0.734839	0.399591	0.553115		0.848275	0.60846	0.415602	1.06716		0.496902	0.450254	0.62029	0.548416	1.30776		1.58082	1.0002	0.985377		0.915342	0.937001	0.846629	0.691531
ENSMUSG00000017344.4	0.278479	0.092401	0	0.426087		0.098502	0.821273	0.313762	0.214582		0.089745	0	0.021971	0.101476	0.176817		0.169723	0.02669	0.090136		0.307436	0.389431	0.229201	0.659602
ENSMUSG00000017376.15	4.82372	4.53121	4.76388	6.55792		4.81365	4.76965	3.74062	6.32285		3.71041	3.59233	5.07397	5.44385	5.3354		6.0661	6.18112	7.01234		5.77836	4.71698	4.05886	5.37214
ENSMUSG00000017386.10	23.9472	16.6173	20.9848	17.9842		20.1261	23.8324	23.6367	29.6312		16.5772	18.2559	19.1538	22.6995	25.838		30.7034	15.0236	22.5015		20.2738	23.5444	20.7801	24.0397
ENSMUSG00000017390.15	1.93964	4.73314	1.87505	6.62099		5.99064	6.10774	3.59797	5.42112		4.39882	3.33195	8.32938	4.80524	5.61804		7.88194	2.25634	3.77701		8.74797	5.90501	4.26532	6.87135
ENSMUSG00000017404.12	320.079	378.444	366.225	385.436		412.722	361.639	351.073	447.455		321.421	358.943	398.898	344.42	475.363		552.386	392.14	260.959		447.357	458.857	362.304	448.451
ENSMUSG00000017405.14	3.10798	3.12564	3.64864	3.20354		4.68439	4.69291	3.20304	3.74945		3.19275	3.39093	3.65111	3.10106	5.03517		4.63002	6.27772	5.44721		5.03994	3.88586	3.11008	4.51939
ENSMUSG00000017412.15	3.55629	3.67795	6.61323	6.10056		1.89264	5.36633	2.93498	3.95618		1.46754	0.504651	4.28412	2.06352	6.14473		3.44282	10.6763	11.8274		4.15104	2.42893	3.14015	2.20211
ENSMUSG00000017418.13	5.42068	4.08668	4.09451	4.46654		2.46184	3.35324	3.66199	6.40717		4.26895	3.81509	3.06877	3.33496	5.14055		6.20351	5.32822	4.03947		3.84623	3.93871	3.98758	5.95133
ENSMUSG00000017421.18	30.3759	23.6123	26.6889	28.8044		29.2314	31.3402	26.8154	34.0792		22.4884	23.9737	27.8874	25.0783	35.0654		40.0774	42.057	37.7176		27.5336	24.3834	27.5972	33.5899
ENSMUSG00000017428.16	27.7098	21.9938	29.4704	20.4286		22.5217	23.1075	28.0292	25.6799		23.3212	20.1357	22.9302	26.0907	25.4579		31.2796	18.2816	28.5412		20.1145	21.8081	30.5151	23.8215
ENSMUSG00000017446.14	2.60577	4.40349	2.57178	4.18601		4.70182	3.70412	2.64629	3.69976		2.46312	2.28832	3.37403	3.26473	5.67739		5.0084	3.3202	3.32236		2.48948	4.52691	2.67245	3.73523
ENSMUSG00000017453.4	131.395	97.6937	144.557	96.3681		100.312	136.104	121.664	89.7885		127.968	129.694	133.344	127.43	161.911		149.863	104.937	133.439		145.763	108.932	123.541	135.105
ENSMUSG00000017466.9	4.2115	6.63108	4.6592	7.1584		7.02512	7.14316	4.461	6.37828		3.81107	3.77714	4.42422	3.86051	5.51618		7.73014	4.54364	3.83386		5.03057	4.69278	4.11366	5.05272
ENSMUSG00000017478.15	11.3342	10.9789	10.2052	12.2577		12.5414	12.2668	11.1861	14.3316		9.91777	9.4179	10.3332	9.58091	11.782		14.9145	14.3822	16.5399		10.7971	11.0144	10.1676	11.9251
ENSMUSG00000017485.11	11.417	17.4327	13.898	19.6825		18.0213	14.9073	12.5204	17.1078		13.4436	13.1333	16.7324	18.8051	20.2773		18.953	23.3337	24.6258		19.8893	15.048	16.0722	20.8761
ENSMUSG00000017491.9	1.90803	3.6877	4.33695	4.77434		5.22673	4.30398	2.88747	4.43336		4.03087	3.48834	4.13389	4.09196	6.99383		4.20635	7.09582	5.57035		6.07197	3.39196	4.89815	5.12344
ENSMUSG00000017493.12	259.882	330.812	278.817	218.254		308.206	208.364	189.815	173.652		246.874	291.002	232.774	195.484	377.374		385.841	146.145	178.977		314.797	264.553	219.94	280.762
ENSMUSG00000017499.15	0.031639	0.076274	0.025178	0.154492		0.0632	0.061312	0.088784	0.258137		0.059216	0.034536	0.046902	0.026808	0.098883		0.087359	0.126382	0.039668		0.261362	0.85952	0.171269	0.210065
ENSMUSG00000017548.15	8.31545	8.74482	8.30229	7.73057		8.50994	8.89076	8.75347	9.8369		7.48046	7.19297	8.47176	6.95906	9.42556		9.48571	11.1277	11.4057		7.45097	9.0021	8.60726	8.86558
ENSMUSG00000017550.14	0.228914	0.165098	0.162938	0.294966		0.288715	0.257178	0.37076	0.263741		0.184606	0.243409	0.259487	0.257053	0.38521		0.432367	0.943186	0.782455		0.342189	0.588208	0.301625	0.346845
ENSMUSG00000017561.16	4.53505	4.63551	4.36822	4.61017		5.31827	5.53738	5.08371	5.90285		3.91178	5.61749	4.93617	4.05453	5.14073		6.91631	6.41704	5.48992		4.7753	5.19675	3.88366	4.6768
ENSMUSG00000017607.9	0.042826	0.047822	0.061462	0.046602		0.095781	0.11863	0.054825	0.141174		0.039342	0.082758	0.298526	0.062999	0.060995		0.080151	0.019668	0.116254		0.101078	0.116115	0.053201	0.109165
ENSMUSG00000017615.12	8.6872	10.0646	8.71807	8.98263		9.21743	9.88907	9.42203	11.5442		9.35082	8.98815	8.75348	8.675	11.0108		11.5573	8.02619	8.6726		8.68525	9.81604	9.02097	10.2184
ENSMUSG00000017631.18	10.296	14.7751	10.6418	12.8132		15.5553	12.6393	13.2999	13.46		11.7613	10.1066	11.4425	8.73828	11.9748		14.7038	8.29066	11.5892		10.5496	13.4046	10.257	12.3993
ENSMUSG00000017639.13	14.9655	20.4074	16.662	26.8093		20.854	18.9846	16.9129	24.877		11.1002	15.141	18.9092	16.2109	22.4287		21.4562	14.7263	19.3605		21.1162	22.4881	20.9791	24.6457
ENSMUSG00000017652.16	0.362535	0.740704	0.614809	1.48844		1.40036	1.54807	1.18935	0.952336		0.441463	1.1498	0.700865	0.807237	1.4774		0.982572	1.01599	0.667341		1.21156	0.991747	1.0049	1.52586
ENSMUSG00000017664.16	16.5887	12.4974	14.8413	13.0502		10.6994	14.9026	16.0926	14.7921		13.8423	13.6482	12.6689	14.6941	16.905		14.5015	7.93284	12.8297		14.2022	13.3675	15.3392	15.88
ENSMUSG00000017667.9	0.292021	0.450548	0.335161	0.642563		0.542612	0.411631	0.331019	0.425347		0.256886	0.329795	0.393871	0.336031	0.51299		0.740449	0.604776	0.520932		0.400077	0.496337	0.30276	0.550794
ENSMUSG00000017670.16	6.83194	7.38265	6.39104	9.89543		8.60968	8.12434	7.89989	9.01319		7.14853	6.71882	9.84865	7.04712	8.95573		10.5757	8.82178	12.139		8.0996	8.1556	7.9195	8.87061
ENSMUSG00000017677.11	12.516	13.044	9.59467	18.576		14.1994	15.2667	12.1656	25.8041		7.7816	12.0784	31.4667	13.1302	18.9098		19.6242	63.2709	28.0662		12.1721	16.7918	15.5431	19.9597
ENSMUSG00000017679.16	4.35663	4.49384	3.76662	3.86923		4.0713	4.19871	4.07202	5.3095		4.27839	4.18926	3.41062	3.57785	5.19047		4.08865	3.80637	5.94394		4.01141	4.58167	3.95877	4.33006
ENSMUSG00000017686.16	19.2156	20.0064	21.108	19.1362		19.887	19.7955	19.3668	22.5956		19.3858	19.6515	18.7429	18.8924	23.4864		22.7657	18.3037	21.5228		20.3497	21.779	18.7878	20.5426
ENSMUSG00000017688.14	2.87726	1.29154	3.92314	1.84501		2.1116	3.86135	2.95105	2.32801		2.61276	2.71509	2.12028	2.29791	2.79083		2.42463	4.22942	4.39594		2.39514	2.96853	2.81243	2.006
ENSMUSG00000017692.8	0.533476	0.645145	0.439035	1.05915		1.26358	0.647933	0.569756	1.39473		0.381538	0.559241	0.582171	0.377741	0.738897		1.19332	0.953158	0.764341		0.862489	0.791032	0.565132	0.994542
ENSMUSG00000017697.3	0.914228	1.00576	0.75836	1.12885		1.08081	0.457105	0.511127	1.04401		1.00019	0.780557	1.08741	0.925693	1.0816		1.18131	1.18971	0.654093		0.77125	0.863646	0.736527	0.984626
ENSMUSG00000017707.9	95.2784	128.417	119.708	98.0274		113.167	96.7863	91.6446	85.9253		110.391	104.957	90.1599	89.5256	113.502		112.453	100.713	83.446		100.206	92.4887	91.9402	100.266
ENSMUSG00000017713.9	3.51264	3.11819	5.08359	3.20109		3.38828	3.33324	3.97407	3.01431		4.38011	4.86587	3.6066	4.48261	5.47495		3.81748	4.92948	3.14661		4.33892	3.09601	4.44749	4.07517
ENSMUSG00000017715.11	8.8412	8.14094	8.84739	8.30561		6.66011	8.64554	8.16433	9.4498		8.40224	7.42767	6.82576	7.64169	9.76256		9.59531	4.4873	6.9222		7.61223	7.92672	9.45573	7.41429
ENSMUSG00000017716.15	0.057856	0.197829	0.540299	0.426599		0.569001	0.237196	0.266809	0.147288		0.300047	0.944811	0.607541	0.209212	0.379321		0.097126	0.242171	0.6808		1.90606	5.23393	0.766114	2.05482
ENSMUSG00000017718.15	41.0784	27.0273	58.5715	31.432		28.047	37.6559	34.747	30.5269		33.6882	32.6186	28.522	24.4681	37.5703		44.2271	20.8888	32.1495		27.9204	17.602	30.1618	26.4866
ENSMUSG00000017721.15	10.8747	11.9296	11.8124	12.7624		12.2797	13.2789	12.0271	14.7424		10.3355	11.2782	12.8147	10.8582	15.2364		16.7195	8.18136	11.579		11.9542	12.0792	13.2294	13.7541
ENSMUSG00000017723.11	43.2272	110.583	44.9065	133.903		175.672	48.9348	38.5294	208.537		47.6077	74.6452	129.419	52.6415	123.944		186.85	148.859	65.5641		199.496	183.536	80.8491	152.434
ENSMUSG00000017724.14	0.180826	0.418674	0.034357	0.363553		0.554456	0.337873	0.065256	0.184212		0.065294	0.189315	0.418066	0.103439	0.340244		0.257802	0.84179	0.266464		1.0129	0.323019	0.486305	0.776449
ENSMUSG00000017734.15	5.94878	6.41394	3.80504	4.00364		7.0657	5.97255	5.38589	3.95738		3.24604	5.97122	7.30869	4.498	7.55703		9.15434	3.98327	5.90556		4.43742	6.10514	4.70683	6.15595
ENSMUSG00000017737.2	0.182731	0.230638	0.049593	0.124293		0.206813	0.109778	0.21193	0.148864		0.047105	0.025513	0.046187	0.106666	0.347253		0.089193	0.112227	0.03156		0.039068	0.112488	0.048197	0.097045
ENSMUSG00000017740.17	0.184774	0.541088	0.182511	0.174245		0.445744	0.106563	0.215408	0.793327		0.166855	0.183752	0.238137	0.190473	0.152056		0.31809	0.221579	0.303324		0.278057	0.465848	0.118285	0.142268
ENSMUSG00000017747.13	13.0657	10.5984	16.2219	12.088		10.3926	15.4194	15.0199	11.6326		14.0718	13.8377	13.3841	14.8553	17.3419		18.2279	8.1495	11.9208		13.5507	13.211	14.9001	13.0035
ENSMUSG00000017754.13	1.64382	2.5398	2.36033	3.49289		3.41114	3.4716	3.21266	2.82223		1.36524	1.3139	1.39296	1.15026	1.87984		2.50143	1.29296	1.52537		1.7276	1.49287	1.57521	1.64739
ENSMUSG00000017756.9	21.7175	16.7973	28.7869	24.895		26.5369	26.5728	25.0297	23.3721		18.4438	22.6612	20.2507	20.9701	32.753		25.4933	65.747	56.3439		27.3843	26.1988	24.8145	34.7065
ENSMUSG00000017760.16	92.7202	87.6487	94.1528	84.8534		90.5383	98.2697	85.4075	83.8976		91.3829	96.9573	91.2096	93.9647	130.843		98.5363	69.6296	92.6645		115.813	106.961	94.759	117.662
ENSMUSG00000017764.2	2.19682	2.32956	2.20317	1.92916		2.74967	2.1818	1.82724	2.1333		1.64654	1.88915	2.32733	2.09749	2.46926		3.50168	1.64515	2.24023		2.1755	2.19696	2.14088	2.08577
ENSMUSG00000017765.17	3.31032	6.18983	2.89183	4.62852		5.03955	4.18284	4.17789	5.88975		3.31175	3.20429	4.26291	2.62375	4.77536		4.82375	3.78045	4.32298		5.47464	4.71494	3.47988	5.102
ENSMUSG00000017774.19	22.1668	29.6325	23.2529	29.9721		32.8049	25.813	21.9848	35.8885		21.6019	23.5915	23.9676	18.9416	30.6701		32.8812	27.9181	27.4714		29.8091	29.589	23.4335	29.532
ENSMUSG00000017776.15	37.1474	37.9981	35.0862	36.3513		34.2365	34.8794	28.9944	42.1645		32.9478	30.6591	30.4869	30.7233	41.2923		43.8497	34.0914	35.8421		37.4432	37.2134	33.7544	39.4062
ENSMUSG00000017778.14	435.142	446.997	450.602	469.669		463.069	416.713	359.421	515.631		445.519	529.033	519.603	444.542	608.797		602.412	263.417	300.029		482.879	450.508	446.605	572.336
ENSMUSG00000017781.17	24.2563	24.6944	22.7713	23.2819		24.061	24.8664	21.6113	28.1929		19.0831	19.3057	22.7498	23.8171	27.703		26.6932	22.6861	24.3186		26.2874	24.1074	21.0137	27.9216
ENSMUSG00000017801.15	38.1857	32.8782	41.5227	25.7168		20.4245	32.1053	38.3466	38.1862		30.5254	29.2346	20.7923	28.0466	29.4697		36.8553	13.6235	26.7935		25.0049	29.7286	30.5272	27.0393
ENSMUSG00000017802.14	17.2331	16.051	18.6718	17.0131		17.0273	18.7625	17.8259	17.949		15.5323	16.6936	16.1036	14.9914	20.6498		20.2269	13.6891	15.5473		16.6888	16.4463	17.4487	19.1171
ENSMUSG00000017817.11	0.552935	0.421435	0.304509	0.434709		0.440636	0.490271	0.422037	0.74485		0.444261	0.21178	0.339882	0.492255	0.761009		0.50008	0.180002	0.120059		0.62992	0.446444	0.391085	0.65007
ENSMUSG00000017830.15	0.337214	0.701179	0.630191	0.841497		0.937685	1.47291	0.771712	0.380812		0.157718	0.546576	0.458834	0.5133	0.522192		0.404389	0.496906	0.67143		0.833584	0.486579	0.483483	0.658332
ENSMUSG00000017831.7	25.1688	28.0501	24.4484	26.0181		24.4125	24.5021	23.5744	25.6889		24.6226	24.6831	23.3055	22.7716	27.9268		29.2507	18.3435	21.2032		23.6114	22.5762	21.6216	25.5495
ENSMUSG00000017832.2	0	0.148572	0.13206	0.0764		0	0.372887	0	0		0	0	0.07062	0.113421	0.243362		0.155895	0.085743	0		0.079994	0.076804	0	0.08487
ENSMUSG00000017837.12	7.29551	7.72273	7.59076	8.57653		7.9795	9.10616	8.62127	8.9427		8.15227	9.09724	9.84115	8.48142	11.1985		13.1689	6.71537	7.69935		10.538	9.8028	9.24007	10.2033
ENSMUSG00000017843.14	23.9572	27.8053	27.1197	29.9768		28.6005	24.1755	20.9926	33.1138		21.9245	24.4042	28.0752	26.2993	33.1505		32.0924	28.7403	20.7634		36.8233	33.5331	24.6063	34.3527
ENSMUSG00000017858.12	10.1031	9.98742	11.5337	10.7061		9.93552	9.75397	10.2111	10.1047		9.02394	8.68722	10.2129	8.04865	13.7913		11.4856	12.201	12.7002		10.33	9.60496	10.3316	12.9681
ENSMUSG00000017861.11	0.132132	0.317588	0.044934	0.193483		0.126071	0.232259	0.071179	0.279063		0.081353	0.110166	0.154651	0.055276	0.225742		0.312201	0.769079	0.656833		0.08997	0.248254	0.225876	0.131709
ENSMUSG00000017868.16	46.2546	43.2558	46.1516	55.4969		45.2794	50.3059	47.0375	52.5712		43.0887	42.4641	37.8473	40.1147	78.7289		93.3112	40.1512	55.2118		52.526	47.2324	44.3384	59.1712
ENSMUSG00000017897.18	0.240968	1.09469	0.424962	0.591532		0.464719	0.893308	0.796611	0.624941		0.677293	0.452356	0.624039	0.210902	0.350014		0.905646	0.647192	0.639896		0.42927	0.329258	0.349386	0.456892
ENSMUSG00000017929.13	29.4307	22.4423	36.1071	11.3145		12.4871	27.916	34.595	15.0316		16.6086	16.0869	5.69955	17.6498	9.27348		8.81277	3.80179	14.8511		8.39128	11.4057	18.0958	7.53423
ENSMUSG00000017950.16	196.847	169.189	188.606	165.648		179.815	172.583	171.701	190.718		164.762	172.907	143.654	161.437	209.757		222.723	127.076	168.28		169.91	166.584	157.11	171.412
ENSMUSG00000017969.13	0.924817	2.00221	1.01754	1.67509		2.08492	1.17038	0.991836	1.89179		2.0436	1.95697	1.77171	1.4882	2.74656		3.00134	0.846997	1.34306		2.83528	2.43857	1.5655	2.98311
ENSMUSG00000017978.18	3.5193	9.05945	3.20688	7.48158		7.43682	4.68053	3.65838	9.67535		5.23754	8.3457	8.66779	6.52827	10.0931		8.97408	11.1501	6.1998		9.12231	8.44741	5.84144	11.018
ENSMUSG00000017999.16	8.51737	8.94206	8.9817	7.28739		8.27006	9.26836	7.6813	8.67216		8.75089	7.26399	7.67356	8.24256	9.41642		9.96381	8.12479	8.59999		8.66089	7.61686	7.87743	8.59769
ENSMUSG00000018001.18	5.48748	8.5224	3.65743	7.81208		9.0227	7.36315	5.38293	7.19008		4.58546	4.9533	7.05593	5.07863	7.7347		9.6712	11.8099	11.3246		6.63052	6.82745	5.37418	8.61177
ENSMUSG00000018008.8	1.41155	1.85845	1.10163	2.39813		1.8899	2.55713	2.32128	2.32368		0.889047	1.30551	0.818275	0.7721	1.65706		1.26763	1.77056	2.52629		1.16297	1.43858	1.2767	0.802392
ENSMUSG00000018012.11	1.43539	2.29136	2.22278	3.08179		1.99386	1.70398	2.39824	2.96388		1.7422	3.64457	2.98318	1.91602	3.21964		4.25147	0.830241	1.75627		3.47338	2.53214	1.1087	3.28768
ENSMUSG00000018040.9	19.7489	20.856	21.0793	17.3338		18.2904	22.9708	20.4592	17.2991		16.5122	19.0346	16.5885	17.2704	24.4058		27.3637	12.8257	18.5802		22.667	17.9509	19.0271	23.5572
ENSMUSG00000018042.18	53.6838	32.4178	45.8089	29.2737		27.5577	45.3709	40.3583	31.7688		38.5199	37.3968	32.0641	47.1504	39.5827		59.6198	24.8526	33.0825		47.4715	43.162	38.4475	35.1029
ENSMUSG00000018068.13	16.879	17.1256	20.1189	17.7224		15.6884	18.3887	15.6016	15.0466		30.3662	22.8508	21.8344	21.4285	26.5741		20.5562	15.6916	22.1859		23.4595	15.8499	14.208	24.6682
ENSMUSG00000018076.12	5.02904	5.33929	4.37488	5.15335		6.08416	4.90475	4.26016	5.23017		4.47373	3.69051	4.10193	3.76722	4.41572		4.9673	8.37807	8.70486		3.90364	4.474	4.6577	5.2929
ENSMUSG00000018102.5	149.07	75.6048	127.867	86.9857		113.031	147.622	98.6921	108.913		64.6864	62.6396	113.101	101.918	128.133		141.182	63.9177	75.8431		74.301	67.7754	95.4242	108.629
ENSMUSG00000018126.15	16.0362	15.6061	12.1283	15.8168		22.3343	19.3883	15.1027	20.1009		10.373	12.3745	17.4962	12.3265	22.1588		21.6664	24.0815	27.415		17.5348	15.3291	16.1513	17.3031
ENSMUSG00000018143.10	10.1104	11.6802	9.06702	8.01866		10.16	8.82258	7.80823	16.042		10.5881	7.62613	8.93158	8.65402	12.1321		9.26952	8.93681	7.25372		9.13659	6.55556	7.605	8.37943
ENSMUSG00000018160.15	7.84991	6.39713	7.24013	8.40721		6.96984	7.20022	7.5092	8.39837		6.37802	8.08217	6.96879	7.11293	7.76828		9.88931	8.16441	12.2568		10.2416	8.58551	7.0154	8.54335
ENSMUSG00000018166.8	10.921	16.1012	18.7352	15.2641		12.7677	15.0247	15.3361	10.4384		25.9188	18.0451	19.0565	16.605	24.0417		18.5026	21.4705	20.5598		22.7307	17.9166	18.0214	23.6351
ENSMUSG00000018167.10	10.5055	10.0384	9.13922	10.3848		10.3905	9.58007	8.78277	10.6244		8.85222	7.75327	8.58519	6.90339	11.1378		11.4648	6.90221	8.61171		10.9791	9.27465	9.59268	9.67083
ENSMUSG00000018169.12	1.05629	2.01922	1.29786	2.72075		2.72821	2.53208	1.79414	0.99375		1.31404	1.43385	1.11892	0.870052	1.27955		0.797189	2.09701	1.95596		1.1552	1.1328	1.21079	0.954544
ENSMUSG00000018171.9	47.4809	42.5179	45.9023	45.0544		46.3647	52.0511	42.3546	49.9109		43.9919	45.3175	34.3497	42.5592	56.7612		52.0384	25.0328	38.4804		42.9586	44.7582	46.6547	52.6796
ENSMUSG00000018189.12	10.1995	10.5711	9.47164	10.2442		10.0242	9.70351	10.4751	10.1655		8.35322	11.3903	10.9222	10.3656	14.656		13.8445	11.4754	10.2264		13.2267	11.1294	9.33553	13.8142
ENSMUSG00000018196.18	11.8429	11.8929	11.6081	15.323		14.9744	14.2694	12.597	15.4584		11.4855	14.0974	14.132	12.9965	17.5787		20.559	14.1876	13.285		15.1835	13.0256	13.5869	15.2868
ENSMUSG00000018199.9	3.68262	4.44418	3.46009	5.37702		4.95439	3.82731	3.75546	5.31456		2.84213	3.7479	4.31416	3.60439	4.88075		5.49175	6.7644	5.39274		4.68389	4.39482	3.55678	5.70575
ENSMUSG00000018209.15	5.89529	6.36334	5.23725	6.96391		7.25232	6.73703	6.85686	8.64141		4.96523	5.03435	5.58683	6.31296	7.13988		7.57159	7.01508	8.18848		6.2227	6.42612	6.22948	8.08514
ENSMUSG00000018211.13	105.596	233.937	100.477	219.052		287.088	188.045	150.619	213.599		94.7472	103.554	192.109	87.4895	154.65		325.394	128.181	104.401		142.316	118.433	129.396	186.512
ENSMUSG00000018217.12	2.78799	4.65418	2.72497	4.96111		4.75929	3.74368	3.13871	4.04975		2.94693	2.74263	2.46167	2.31943	3.80607		4.42614	4.12477	2.26347		3.36063	2.91956	2.16736	2.39545
ENSMUSG00000018239.9	0.564929	0.528766	0.438961	0.919968		0.431164	0.331974	0.545191	0.875063		0.578363	0.515065	0.823472	0.116122	0.578035		0.832439	1.09339	2.0111		0.496979	0.652546	0.52444	0.603962
ENSMUSG00000018286.6	118.847	119.858	142.409	126.404		115.835	120.433	130.514	148.158		113.763	116.951	131.448	118.888	173.973		178.514	79.1745	88.3398		138.029	133.99	128.661	139.539
ENSMUSG00000018293.4	106.746	91.093	104.264	96.4998		91.4427	110.205	100.916	129.774		87.0801	96.1914	96.561	100.217	127.011		124.535	64.2973	80.106		115.681	114.223	107.552	122.385
ENSMUSG00000018322.10	5.762	7.28988	5.08276	7.41896		7.95394	7.02527	6.09597	7.77495		4.32434	5.48193	6.06939	5.22812	6.23559		6.83685	6.80528	5.9595		5.76218	6.13642	6.40782	5.77782
ENSMUSG00000018326.9	27.075	32.5867	30.9512	32.4759		33.5904	32.2277	29.1325	39.2291		25.0695	29.415	30.7267	27.7914	37.3922		36.6041	23.0093	28.4653		31.4535	38.5167	32.0278	40.1842
ENSMUSG00000018334.18	1.13581	1.08443	0.838912	1.59054		1.73586	1.11389	0.990074	1.50629		0.608776	1.08813	1.31353	1.09014	1.64542		2.40543	2.72968	2.65997		1.04215	1.11575	0.973752	2.17501
ENSMUSG00000018339.11	2748.95	3257.75	2748.52	3018.44		3421.57	3003.12	2748.87	3313.92		2312.9	3426.93	3780.96	2919.72	4912.49		4271.41	3224.45	3856.83		3108.03	2681.91	2690.69	3692.45
ENSMUSG00000018340.13	14.194	28.4035	12.1787	35.5155		27.5054	23.1385	12.279	37.0877		13.6503	13.4279	21.9074	15.8452	32.7581		29.095	28.6985	18.8788		34.8804	32.1591	20.7646	38.8062
ENSMUSG00000018347.16	2.29863	3.67383	2.86393	3.38627		3.41848	2.71097	2.48792	2.90141		2.69356	2.68614	3.18223	2.56014	3.88617		4.04141	3.35034	2.70385		3.30937	2.94753	2.62018	3.26839
ENSMUSG00000018362.14	11.3917	12.7051	10.1838	14.0588		13.1521	12.1452	11.2904	15.2222		11.1984	11.0193	10.2461	10.8398	12.7827		16.6766	5.20437	9.46744		14.3528	15.8762	11.2422	15.9821
ENSMUSG00000018363.16	16.085	15.766	18.0106	16.7282		16.0901	17.2364	15.3387	19.1268		12.3575	13.5961	12.0568	12.0255	14.2617		16.0697	13.3692	17.6654		14.0718	13.3447	13.3007	14.1667
ENSMUSG00000018372.13	1.59535	1.82343	2.1677	3.22555		2.76081	2.51309	1.92006	2.79901		1.59179	1.44729	2.12203	1.77689	1.8956		2.17981	7.88146	6.23264		2.085	1.72933	1.74777	2.63454
ENSMUSG00000018377.10	6.94019	8.87614	6.1078	7.91488		8.69356	7.19939	6.48639	8.42222		6.45149	5.8628	7.70174	6.93392	8.37749		9.80787	8.8776	8.70773		6.82997	8.01382	6.83329	8.63904
ENSMUSG00000018378.13	2.94312	5.09327	2.3824	3.39337		3.77785	3.59622	2.46091	3.19215		3.72879	3.56088	3.47321	2.79202	3.69115		4.6814	6.0187	5.54381		3.46742	3.6874	4.16787	3.49263
ENSMUSG00000018379.17	55.4608	48.5675	52.2669	60.189		58.9237	60.3217	51.4199	70.6339		44.4751	47.8414	45.1124	47.8608	58.1756		65.1739	64.3801	61.9481		57.2196	57.6047	51.6329	60.7623
ENSMUSG00000018381.15	1.20574	1.30296	1.62815	1.87689		1.52616	1.55399	1.52275	1.3601		1.00322	1.06929	2.08153	0.884381	2.41792		1.95617	1.00036	0.906229		1.59815	1.33305	0.963308	2.82173
ENSMUSG00000018387.12	0.378989	0.393653	0.590503	0.300565		0.168079	0.648133	0.738021	0.187295		1.06845	1.1054	0.365723	0.821554	0.421969		0.090534	0.403098	0.472076		0.243125	0.312208	0.557821	0.291745
ENSMUSG00000018395.19	3.5513	5.03158	4.17549	5.2363		5.15505	4.80278	3.73742	5.32474		3.38688	3.65774	4.25854	3.68439	4.44789		4.48482	4.76347	4.6606		5.23369	5.12481	4.51719	5.23469
ENSMUSG00000018398.18	2.49458	4.15241	3.22231	4.77569		4.18208	4.40226	3.54811	4.95809		2.95552	2.94339	3.55582	2.80322	3.58306		4.5467	3.11016	3.35539		3.88848	3.54761	3.83793	3.79869
ENSMUSG00000018401.17	16.6121	17.9704	16.8494	18.0411		18.452	15.5816	14.6239	21.8989		12.9519	13.6457	13.3176	13.6883	16.2227		16.7669	12.3646	18.0295		16.668	15.7578	13.9501	17.492
ENSMUSG00000018405.7	3.49367	3.64644	3.90634	3.47764		2.08959	3.04706	3.1583	3.68576		2.22447	3.46963	2.89953	4.89887	5.56369		5.62022	2.95343	4.87491		4.96782	4.46399	4.07308	4.49724
ENSMUSG00000018411.17	25.2479	21.3897	25.3845	23.1704		23.013	23.9947	21.3062	24.6981		25.4859	22.1472	25.2194	24.088	28.1607		23.26	16.2562	31.1738		27.5732	24.1953	25.1039	25.7398
ENSMUSG00000018412.16	6.52204	7.0673	6.23927	8.01177		10.0123	8.38088	6.97834	8.28064		6.38588	6.08778	6.30432	5.91402	7.62611		9.38839	12.7667	13.3572		7.33301	6.64336	6.15487	7.62115
ENSMUSG00000018415.14	6.19964	6.33611	6.45401	7.956		7.02977	8.00047	6.32422	7.91297		5.43727	4.69545	5.53507	5.16866	7.64196		8.07362	5.48459	5.92053		6.28619	6.52672	5.69935	7.36236
ENSMUSG00000018417.14	4.03488	6.1072	2.47228	5.86702		6.89583	5.12058	4.035	6.25033		4.34702	3.27616	4.10632	3.59637	4.55801		7.45998	9.34434	6.0923		5.18664	5.72098	2.82784	5.8698
ENSMUSG00000018425.18	13.1464	15.2168	12.5446	13.1089		17.24	12.3813	13.0113	15.9353		13.4207	15.4526	16.3164	13.165	18.2796		22.4197	13.3997	13.3911		15.3015	15.9644	12.9222	15.0331
ENSMUSG00000018427.7	2.23263	1.89763	1.96196	2.15027		1.34574	1.71074	2.19635	1.7221		2.56708	1.34559	3.91483	3.3695	2.27233		1.60668	1.67875	2.09083		1.64162	3.32789	3.25618	2.37234
ENSMUSG00000018428.15	20.5003	20.5229	20.7095	17.5218		20.806	19.2234	26.8331	18.7789		29.554	24.2648	25.1363	24.7088	28.1369		27.4741	13.6588	22.9997		21.7097	29.951	23.1473	21.6815
ENSMUSG00000018433.14	6.16938	6.19161	5.63797	7.79269		6.15475	6.99052	5.84969	7.85318		5.50691	5.73677	5.64527	6.04604	6.65009		7.97543	6.36342	6.59333		6.63719	6.10857	6.4504	7.211
ENSMUSG00000018442.13	27.3162	20.6659	33.6062	21.7721		18.2211	29.1536	26.5702	22.7093		24.3872	22.0867	18.3829	23.0889	23.8508		22.1688	11.1628	15.9238		22.6423	22.0273	25.9738	23.1859
ENSMUSG00000018446.8	24.2312	26.2674	25.4641	24.4249		23.363	26.1506	24.4699	35.7798		20.7488	24.4547	26.8275	24.2031	34.1203		38.4865	27.1671	25.0638		26.568	32.4851	29.9888	34.5159
ENSMUSG00000018449.12	25.4321	14.6202	19.9169	20.3399		17.0076	26.3069	19.5956	22.8364		12.1019	18.0052	23.0376	21.8122	33.603		31.4102	31.8374	27.4796		26.2996	21.0654	25.0433	46.2295
ENSMUSG00000018451.6	1.13015	1.15194	1.09281	2.36158		0.027515	3.36154	0	1.81043		1.09268	0.057688	0.078256	1.012	0.059975		0.057574	3.20039	1.1061		1.35475	1.52651	1.22439	2.66277
ENSMUSG00000018459.15	160.138	176.136	217.164	197.324		212.638	126.98	105.527	288.388		153.068	200.002	211.147	139.748	251.324		258.292	217.971	158.035		228.707	232.137	174.55	222.209
ENSMUSG00000018470.8	0.077245	0.277012	0.190133	0.40381		0.18512	0.248428	0.268704	0.20604		0.194155	0.226451	1.08607	0.228961	0.542726		0.666083	0.08892	0.380438		0.214673	0.523021	0.274932	0.210918
ENSMUSG00000018474.17	78.4281	62.6329	81.3308	53.3953		46.883	72.3904	81.1244	50.9658		61.3528	60.6733	50.6562	62.1876	64.2637		66.1022	46.371	76.7628		52.8211	57.0034	61.8451	51.4619
ENSMUSG00000018476.7	1.51782	1.55289	1.12889	1.40342		2.4156	1.33924	1.3035	3.13198		1.38129	1.00402	1.21219	0.927883	1.47226		1.88181	2.51594	3.48817		1.04496	1.60111	1.50504	1.82746
ENSMUSG00000018481.9	8.52596	9.00276	9.05432	9.1826		8.34295	8.76829	7.50083	10.9255		7.53289	7.39413	7.35273	7.20597	9.31349		9.89541	7.44573	8.82102		7.77181	7.8471	8.1987	9.49583
ENSMUSG00000018486.2	0.278043	0.419931	0.308791	0.739368		0.429163	0.346028	0.333961	0.280657		0.081446	0.114716	0.319568	0.206652	0.330742		0.176321	0.475627	0.272902		0.090082	0.155618	0.450242	0.124693
ENSMUSG00000018500.2	1.00341	1.17268	0.754254	1.60207		1.63333	0.654545	1.07447	1.26172		0.274155	0.821941	1.40453	0.648709	1.13986		2.09702	0.577114	0.819058		0.862501	1.2977	1.0774	0.917714
ENSMUSG00000018501.17	51.9256	48.741	50.6734	42.8342		44.3426	53.4973	46.0732	48.6083		42.0647	33.6413	41.7866	45.7987	41.1764		39.1646	64.769	76.7018		43.1495	46.1449	46.4458	47.0282
ENSMUSG00000018507.16	0.469035	0.422278	0.420408	0.547736		0.371769	0.44397	0.439527	0.567339		0.551542	0.380351	0.200839	0.402007	0.356148		0.216697	0.18587	0.265822		0.334448	0.356429	0.302565	0.326691
ENSMUSG00000018509.8	15.6291	10.8663	12.6588	10.7996		10.4419	15.7299	12.3335	10.154		10.7396	14.4011	10.4625	16.0913	19.4742		14.1489	9.04156	8.99801		13.2089	13.529	15.6031	16.9424
ENSMUSG00000018537.16	0.994065	1.23282	1.70968	1.47328		2.05184	1.70195	1.61524	1.76734		0.72751	1.53631	2.41591	1.13926	1.39139		2.71966	3.29725	5.48265		1.56913	2.34261	1.34567	2.05357
ENSMUSG00000018541.10	3.21409	4.2197	3.42661	4.35234		4.17163	4.11663	3.42347	5.65365		3.83204	3.61887	4.23912	3.60405	4.9424		5.41714	3.98239	4.6471		3.88555	4.00003	3.73577	4.8726
ENSMUSG00000018547.8	1.80727	2.561	2.60099	2.64701		2.94551	2.47916	2.41934	2.91462		1.78369	1.82247	2.09073	1.78625	2.45291		4.21664	2.69276	2.95884		2.388	3.14316	2.27853	2.66235
ENSMUSG00000018548.15	7.03462	5.02796	6.25052	5.13488		5.77028	6.84307	6.73066	5.42215		5.64986	6.89008	6.53585	5.86588	8.74788		7.62243	5.86919	8.70885		5.55126	6.08035	6.43475	8.51094
ENSMUSG00000018554.13	1.70167	2.79683	0.889406	4.89672		2.51355	3.45691	1.28191	5.08877		2.48384	0.890018	2.04408	2.34688	2.4749		2.96914	4.4577	6.54461		4.3904	2.86829	1.91953	3.73768
ENSMUSG00000018559.16	7.73009	7.42423	7.16899	6.77314		9.49248	8.02293	7.20885	10.0352		7.0761	6.03467	5.53111	5.4675	11.537		8.78011	9.83813	11.8389		6.24356	7.32138	7.25042	7.43527
ENSMUSG00000018565.17	13.5084	15.2637	16.8198	15.1351		14.1083	15.9755	15.4678	17.0333		13.5612	15.1668	16.7999	15.4054	18.8471		20.0238	11.1727	13.627		17.821	15.9178	15.5533	16.0314
ENSMUSG00000018566.14	6.53311	11.6239	5.3259	12.4747		9.86609	8.71972	7.77976	13.5677		5.99111	6.85703	11.5871	6.33671	16.7128		16.7909	7.80484	8.82819		9.54731	8.42751	8.19646	11.2257
ENSMUSG00000018567.14	139.044	142.836	159.594	145.718		151.495	154.446	143.112	163.781		140.088	146.181	147.239	145.663	200.579		198.444	93.4878	101.37		164.338	157.691	139.911	161.909
ENSMUSG00000018569.12	6.24699	8.46912	3.46753	9.28103		9.80972	6.44331	5.72999	11.5054		4.68829	5.50211	8.9891	3.82931	9.95464		12.8732	8.82916	4.82104		7.75843	8.07536	6.70999	8.17973
ENSMUSG00000018570.17	0.770803	0.646592	0.55873	1.00926		0.659585	0.601905	0.47314	0.384933		0.649567	0.455542	0.507586	0.326708	0.58994		0.654485	0.403128	0.699408		0.531436	0.945113	0.410621	0.784068
ENSMUSG00000018572.10	12.8796	8.68177	9.90722	10.6717		11.4868	10.6034	10.3047	17.3314		9.36057	9.40964	10.1819	10.7559	13.0308		18.554	6.93553	8.90209		11.358	12.2808	11.9507	13.8783
ENSMUSG00000018574.14	109.245	115.751	125.182	116.27		116.984	114.335	109.537	130.553		121.022	126.837	117.823	119.14	153.773		136.411	98.9639	83.9959		152.827	157.485	111.807	134.761
ENSMUSG00000018581.15	0.203402	0.403271	0.122596	0.262248		0.508943	0.671609	0.35194	0.383729		0.267231	0.351828	0.754919	0.175085	0.49383		0.356825	0.242709	0.895639		0.128914	0.30392	0.561286	1.00587
ENSMUSG00000018583.5	15.517	13.4075	15.5468	16.9172		16.1926	15.3869	15.6933	17.2845		12.1534	13.4902	14.5952	13.7209	15.3761		16.7025	10.0552	14.5782		15.0117	15.292	16.3534	16.3618
ENSMUSG00000018585.9	96.6595	104.698	105.674	128.707		116.951	84.7427	115.959	137.748		105.457	144.405	139.441	130.047	183.474		169.198	56.9787	62.8086		166.014	190.693	112.745	134.656
ENSMUSG00000018593.13	27.556	40.8643	25.5205	42.0946		44.5469	30.2685	27.9561	38.4569		29.702	33.667	35.4724	26.9647	46.576		42.9608	18.6675	26.7412		44.5703	44.6997	26.5372	36.7444
ENSMUSG00000018595.6	0	0	0	0		0	0	0	0		0	0	0	0	0		0	0	0		0	0	0	0
ENSMUSG00000018599.5	2.89302	3.98942	3.72634	4.35895		3.60747	4.39051	3.01794	4.78946		3.57165	3.19902	3.96696	3.50568	4.73616		4.01496	2.21418	3.81514		4.86698	5.17955	3.66472	5.4122
ENSMUSG00000018604.18	1.18696	1.43415	0.829954	1.46693		2.42264	1.74545	1.10673	1.68112		0.835508	0.585681	0.964021	0.636049	0.868162		1.1219	1.27274	1.16949		1.04968	0.991951	0.994288	1.14524
ENSMUSG00000018623.9	0.040536	0	0.082332	0.082663		0.161797	0.040463	0.0391	0.090409		0	0	0	0.070768	0.04403		0.084558	1.25632	0.052439		0.086582	0	0.119833	0
ENSMUSG00000018648.15	6.75295	8.80115	6.56727	9.45706		7.30323	8.80182	5.58714	12.202		2.82721	3.61076	5.50179	6.44168	8.15794		9.94665	2.77867	7.50389		8.55018	7.80109	7.14159	9.53226
ENSMUSG00000018651.14	2.15308	1.64795	2.64839	2.74978		3.25275	4.51791	2.6524	2.67647		1.74128	2.36867	2.83723	2.55678	3.3269		2.78876	7.23158	8.32427		2.94285	2.97612	3.01865	3.96739
ENSMUSG00000018654.17	0.889118	1.19038	0.604149	1.10177		1.66516	0.835375	1.02064	0.812458		0.296467	0.479098	0.111351	0.096438	0.414517		0.561935	0.364734	0.492996		0.673942	0.357777	0.459568	0.230739
ENSMUSG00000018659.12	35.186	36.8251	44.5844	29.1147		30.64	36.0632	34.2142	33.2276		38.4096	41.124	31.5122	33.3551	40.9763		35.7301	22.7056	24.5388		38.5942	36.6766	35.9789	33.2221
ENSMUSG00000018661.17	6.33203	7.34392	6.75817	7.58275		7.17711	6.68811	6.78664	7.70242		5.56497	5.76714	8.019	6.4596	7.47207		8.80367	8.56295	10.516		6.92691	8.50507	7.11739	8.04507
ENSMUSG00000018666.13	13.2235	13.457	13.9916	16.4258		16.9175	16.0759	13.9379	19.2426		10.642	12.9992	15.5983	13.5112	17.9994		17.6347	15.2691	14.6727		17.6148	17.1057	14.3636	17.1052
ENSMUSG00000018669.14	12.3882	13.2879	18.488	11.4088		11.6487	14.54	15.2488	14.8929		15.5055	15.3228	14.1706	15.1356	18.7745		19.9955	14.0939	12.658		16.6733	15.5037	13.5754	14.6041
ENSMUSG00000018672.15	7.82153	12.7541	7.11839	15.9992		13.7629	10.8754	7.27294	13.5745		7.47189	9.74633	12.6397	6.67917	12.5979		16.9899	8.71588	8.02923		15.1864	11.6788	7.59688	13.2823
ENSMUSG00000018677.9	210.425	179.683	229.94	169.291		172.09	225.834	204.282	224.323		215.58	205.64	186.202	203.138	218.218		231.683	116.237	148.298		236.532	242.96	204.305	231.682
ENSMUSG00000018678.13	0.532875	1.15072	0.464836	0.491139		0.738475	0.558928	0.503982	0.775253		0.400721	0.434045	0.519581	0.54432	0.733255		0.827419	0.86361	1.16349		0.542512	0.782636	0.638183	0.775
ENSMUSG00000018697.14	10.067	8.90706	7.71022	8.59164		10.9634	10.4401	8.4728	10.1226		8.13045	7.75946	11.4652	9.6113	13.6834		13.7549	12.5935	12.3129		11.8089	7.92188	9.51227	11.1181
ENSMUSG00000018698.15	3.2147	3.13512	2.43015	4.78129		4.29721	3.2323	2.47117	4.34661		2.46598	2.58351	3.01205	2.75769	4.13309		4.23812	7.09118	5.45137		3.16338	3.46995	2.7252	7.56638
ENSMUSG00000018707.13	22.8276	25.2111	24.6593	22.7078		30.3369	26.0425	24.2179	28.945		23.7462	20.7409	24.004	20.7307	29.206		25.0673	45.2029	54.8822		25.6197	26.1557	25.0329	32.9215
ENSMUSG00000018727.19	0.503148	1.28102	0.968555	1.83258		1.83663	0.934212	1.0039	1.11498		0.515426	1.26488	1.63757	0.905489	0.874566		1.32404	2.57179	1.11502		1.71079	1.15162	0.744857	1.20397
ENSMUSG00000018733.10	3.06208	3.18237	4.16115	3.38218		2.59756	3.15296	3.13317	3.02449		2.88483	3.62644	3.33678	3.21037	4.97731		4.18449	3.16164	3.0896		3.32036	3.06193	3.71232	3.56953
ENSMUSG00000018736.14	66.3938	43.7203	61.3247	46.4375		62.0157	50.9409	44.6211	71.6315		55.2542	55.3776	42.6304	45.6159	77.1676		55.9765	39.2947	57.5892		60.1688	49.7641	49.5035	47.6837
ENSMUSG00000018740.14	2.84497	3.48617	1.82183	3.76674		2.5007	3.42006	3.26776	3.37345		1.78252	2.53833	2.55122	1.9202	3.23643		3.46034	2.37299	4.22821		2.15563	1.7898	2.23459	2.70886
ENSMUSG00000018750.14	5.14531	6.02543	4.92876	5.27323		6.55941	6.2447	4.25101	6.36052		5.45465	4.84125	4.91796	4.30913	6.32344		6.63178	6.94464	6.17672		5.63624	5.89574	5.70204	6.15419
ENSMUSG00000018752.19	0.907517	2.80658	1.34673	1.82496		3.15957	0.187841	1.61191	1.32772		0.505037	1.58345	1.38117	1.0336	2.76442		3.52206	0.508833	1.18931		1.44838	1.88202	0.777212	0.173995
ENSMUSG00000018761.14	23.306	26.438	26.8394	26.9322		27.9187	22.1951	30.3302	27.7758		24.8608	35.3047	29.1796	23.917	41.4891		39.9288	15.8407	19.353		28.1148	25.8473	29.0905	23.4913
ENSMUSG00000018765.5	14.6736	14.8652	14.2451	17.0965		21.0433	17.5156	15.7139	20.589		15.3283	15.9258	16.5027	13.582	19.8205		25.3554	15.8229	18.3526		17.1751	17.4898	15.0526	16.299
ENSMUSG00000018770.9	466.472	445.379	464.975	490.235		436.62	460.511	458.831	586.241		431.825	506.112	530.497	477.71	657.342		657.792	280.212	335.741		645.694	618.751	493.241	649.917
ENSMUSG00000018774.13	0.550131	0.649609	0.55894	0.946698		0.843631	1.31576	1.29399	1.30257		0.251889	0.539515	0.260119	0.450497	0.523243		0.768031	0.621003	0.444924		0.587643	1.81508	0.406904	0.546733
ENSMUSG00000018776.10	0	0	0	0		0	0.027554	0	0		0	0	0	0.024095	0		0	0	0		0	0	0	0
ENSMUSG00000018796.13	45.1863	154.536	22.9386	75.8585		97.9602	45.7051	40.6024	84.0167		39.6388	50.1104	110.752	68.0707	75.2682		105.722	114.212	43.1795		72.3656	104.647	57.6087	95.438
ENSMUSG00000018800.14	3.19114	6.56651	3.3814	4.9624		6.05042	3.88446	3.70021	6.37876		3.08568	4.82435	7.30368	4.52445	7.31785		7.83857	9.33246	5.99846		5.65987	4.77051	3.77059	5.97093
ENSMUSG00000018809.2	3.87987	4.24606	3.03989	4.39835		4.53584	3.05602	3.05754	5.32018		4.09633	2.64644	5.52278	3.21156	4.8998		5.70364	3.27829	4.15466		4.19814	4.09678	3.70811	5.8577
ENSMUSG00000018819.10	1.94271	2.45231	2.30215	2.72258		2.95411	4.05579	3.03901	3.67969		1.35331	2.01212	1.83027	1.26323	2.54035		1.85962	2.53035	1.99678		2.05289	1.75942	2.62021	2.02351
ENSMUSG00000018820.13	6.70906	6.47178	6.3473	7.19873		6.64728	7.33734	6.67853	8.01933		5.79963	5.85794	7.10065	5.61501	7.84103		9.70335	11.0137	10.7306		6.32723	6.60304	6.28149	7.33817
ENSMUSG00000018821.3	7.89117	13.0731	9.1133	11.0585		11.4866	8.37079	8.29686	13.2553		9.26111	12.4102	11.5683	10.0764	15.8534		17.0662	8.59938	7.59543		13.5747	13.2927	9.45466	12.8277
ENSMUSG00000018822.7	0.042245	0.04206	0.064448	0.043094		0.063266	0.042258	0.081608	0.046987		0.040842	0	0.060007	0.092385	0.321959		0.066221	0.072898	0.0547		0.248307	0.086665	0.041735	0.624502
ENSMUSG00000018830.10	3.70415	4.00381	2.81089	4.85396		5.05868	5.77656	3.58615	8.25733		4.02623	2.85703	5.20184	3.94566	6.59289		5.50749	1.89022	3.89713		4.57789	4.66504	4.08192	5.35891
ENSMUSG00000018841.17	5.90932	4.16538	6.75516	5.3846		5.03413	6.15926	7.46924	5.41274		4.89577	4.7941	5.74628	5.23743	7.27813		6.20671	7.3344	7.27496		5.59624	5.02967	4.78418	5.62209
ENSMUSG00000018845.14	2.14356	2.80695	1.70306	2.22765		3.93933	2.27336	2.01686	3.1409		1.82757	1.53937	2.1423	0.939655	2.03648		2.89429	1.59179	2.11356		1.36695	2.45308	2.22195	3.31558
ENSMUSG00000018846.8	16.2791	18.251	24.0677	17.7855		16.5346	16.6284	16.8041	22.4316		21.1596	18.1446	14.2881	15.7138	17.6414		18.9935	18.2807	18.7015		18.4838	18.8407	14.5705	18.7985
ENSMUSG00000018848.4	15.4753	16.8738	16.7908	16.6757		14.5645	17.893	16.7676	18.0645		15.0106	14.2172	15.1372	15.0106	19.1097		16.402	16.0799	14.6252		15.9542	14.325	16.227	18.3981
ENSMUSG00000018849.6	23.7209	39.2629	24.5684	39.0635		42.147	27.064	24.7716	34.2669		22.209	22.7684	34.2808	21.8755	29.1428		40.0491	33.526	34.9553		30.7792	28.4124	26.566	30.4657
ENSMUSG00000018858.15	52.3647	53.4715	55.9734	57.9565		48.0652	59.1875	50.0729	62.1019		46.6137	52.5765	59.7084	50.4606	77.053		69.3969	32.3797	39.6157		66.7512	57.3469	58.3203	65.5903
ENSMUSG00000018861.8	3.51239	4.12527	3.92228	4.42806		4.73008	4.37489	3.91592	4.90815		3.39661	4.74613	4.22015	3.57574	6.81304		5.73538	4.81537	3.97585		5.57768	4.5345	4.22666	5.37167
ENSMUSG00000018882.12	12.5217	10.1199	12.608	12.3627		9.82098	11.8035	11.8017	14.043		11.0083	11.1737	12.4611	10.8884	14.5574		14.689	9.47778	9.00832		12.5885	12.9904	12.8599	13.885
ENSMUSG00000018899.16	5.92664	6.20964	5.81447	8.42035		8.046	6.97198	7.7891	6.33681		4.87005	4.03184	5.67307	3.0161	6.37739		7.08696	16.0815	7.68138		5.42406	5.79941	4.78038	6.29435
ENSMUSG00000018900.7	85.1118	92.8881	83.701	71.2058		106.838	77.127	64.0831	80.9716		87.8972	105.28	72.5961	94.8205	79.8127		62.7029	75.7927	75.6249		131.059	144.648	70.1598	110.586
ENSMUSG00000018906.14	8.88439	7.23648	7.30674	10.1385		7.42602	8.29306	6.92199	11.1524		8.25908	5.90202	5.6544	8.739	10.8028		9.21622	5.70887	10.2604		6.38199	8.12564	6.60468	8.5234
ENSMUSG00000018909.15	10.6183	10.1765	8.4982	13.1193		12.0868	10.799	9.14665	11.6038		5.80147	6.33602	9.00408	6.49547	9.54637		11.6479	12.9472	11.5454		8.2903	9.46653	9.90453	9.91459
ENSMUSG00000018919.10	8.37125	7.09762	8.72879	12.6299		0.124388	14.8225	0.119811	5.28096		7.61493	0.534857	0.124219	9.57008	0.095175		0.456977	5.48168	7.42636		14.9955	8.17678	7.98644	33.2695
ENSMUSG00000018920.11	11.6497	13.5907	10.349	16.7943		18.6729	9.18186	18.8528	15.2916		10.5405	20.4734	22.0348	12.4686	32.6845		22.5762	7.68936	16.3007		15.6598	15.2355	14.1664	6.86599
ENSMUSG00000018921.11	3.21624	3.68992	3.19694	3.95968		3.08842	3.56548	2.95941	4.30003		2.32089	2.27253	2.30849	2.05451	3.10076		3.48337	3.46942	3.96087		3.754	3.94307	3.52945	3.35243
ENSMUSG00000018923.13	10.8955	10.7446	14.0341	12.9783		11.5825	12.0601	13.5576	11.977		9.74438	14.6637	12.9638	12.2023	16.8647		17.2837	5.81145	8.5621		13.1659	9.88296	12.8763	12.9493
ENSMUSG00000018924.6	10.7493	21.3	22.3717	5.54985		0.065249	26.1431	0.189412	5.71983		10.7391	0.359169	0.06191	1.84439	0.071185		0.06832	2.06837	2.00994		0.366684	0.402214	3.55284	0.650455
ENSMUSG00000018927.3	0.890631	1.75325	0.730068	1.14104		1.40521	1.32089	2.3619	2.72141		2.24079	2.89345	2.44696	1.83944	2.502		2.22004	2.43397	2.03253		2.09558	1.29637	1.58786	2.6234
ENSMUSG00000018930.3	0	0	0	0.225523		0.147112	0.587102	0.355019	0.247933		0	0	0.069492	0.064174	0.079828		0.076704	0	0.095304		0.078711	0	0	0
ENSMUSG00000018931.3	3.02426	3.83469	3.03213	3.72913		3.18465	3.50497	3.21503	3.93902		3.56884	2.84196	4.42674	3.31315	3.97479		4.65304	3.01019	4.55402		3.56542	4.41695	3.59821	4.3267
ENSMUSG00000018932.9	9.46822	14.638	9.18319	12.8727		13.4504	9.39327	9.40488	12.9785		8.82584	10.1966	8.68995	8.11198	11.971		15.1871	11.5253	9.95795		11.6182	12.6093	9.19913	10.7691
ENSMUSG00000018965.11	18.1234	21.2416	13.52	21.3574		18.7952	16.4477	15.4381	24.1636		13.9955	14.234	16.2745	13.2754	15.1501		16.0068	13.591	14.0399		20.181	18.0417	15.7626	19.125
ENSMUSG00000018974.7	3.62401	4.05632	3.66918	3.97911		4.42803	3.84055	3.79129	4.98463		3.3294	3.79497	4.52852	3.26019	4.26946		5.50362	6.52053	5.02982		4.34386	3.66278	4.05862	5.22866
ENSMUSG00000018983.9	0.565028	1.02849	0.908577	1.28551		0.440477	0.834945	0.534906	0.275991		0.480576	0.696148	1.04389	0.568075	0.766569		1.178	0.120098	0.982782		1.40649	0.922294	0.794218	0.565991
ENSMUSG00000018986.10	0.788368	0.970744	0.712898	1.34817		0.742566	0.899791	0.823493	0.972586		0.393157	0.54015	0.386284	0.330637	0.548104		0.977714	1.18448	0.783351		0.294674	0.600386	0.474387	0.44636
ENSMUSG00000018995.12	6.39651	5.87355	6.73033	8.17579		7.65896	7.10844	7.0506	8.27863		6.07408	7.25506	7.11942	5.38024	11.8207		10.5953	8.77553	6.274		6.947	6.62117	8.50595	8.93946
ENSMUSG00000018999.14	32.9532	33.1151	35.4583	28.2817		24.7495	33.0321	32.6658	34.3031		25.132	28.3004	28.0339	30.3576	32.2215		35.2224	26.51	32.7936		29.5031	38.4926	34.5124	33.367
ENSMUSG00000019039.14	29.3195	30.6599	33.8561	27.3167		30.9377	35.9243	27.8214	31.6208		27.9549	28.3543	27.4302	26.6987	38.3451		34.845	28.5663	32.3583		29.9743	28.384	30.8126	33.1129
ENSMUSG00000019054.13	98.1791	107.612	103.769	105.887		100.857	109.808	97.1631	105.353		106.736	103.48	104.15	101.346	142.59		142.902	66.7055	75.7574		125.54	113.998	109.198	124.745
ENSMUSG00000019055.15	10.5255	9.83198	9.40038	8.90015		9.86407	9.58831	8.68482	9.26411		11.055	8.84439	7.63147	8.87765	10.1492		7.88986	5.18579	7.04486		8.74633	8.78226	8.96028	8.00483
ENSMUSG00000019066.13	1.1089	1.60027	0.882547	1.05924		2.47004	2.31478	2.10119	2.69252		0.753445	2.8888	1.55138	0.586359	2.67894		2.62255	4.151	1.89885		2.65747	1.79819	1.88424	2.89615
ENSMUSG00000019080.8	4.12344	2.65674	3.23142	2.65515		1.95226	3.32524	2.74852	2.55524		1.95831	3.22246	2.53512	3.12658	3.94562		4.14598	2.67356	2.27073		2.44745	2.30291	4.2104	2.63727
ENSMUSG00000019082.18	3.5792	4.6861	2.44898	3.26596		4.12966	3.74203	3.64577	4.05311		7.1401	4.39916	2.81157	3.87811	4.31603		3.70097	4.45558	4.47475		5.76236	6.04863	4.55736	3.75823
ENSMUSG00000019087.13	62.6295	70.7566	62.0285	65.8203		63.2231	68.8675	61.6265	78.0698		63.7776	58.4327	61.6846	58.6012	84.9744		72.6943	44.0314	60.3359		65.5297	60.1433	63.2473	70.8693
ENSMUSG00000019088.13	3.87521	4.00503	3.41215	5.11776		5.39754	3.5666	4.00553	4.25626		3.12453	4.14216	4.60391	3.03163	5.06709		4.6247	4.62275	4.19454		4.63073	4.80687	3.68733	4.50029
ENSMUSG00000019102.10	0.070647	0.140643	0.143676	0.240207		0.094039	0.398309	0.159193	0.261349		0.409814	0.123233	1.95905	0.185347	0.512626		0.098413	0	0.030488		0.402629	0.21738	0.324797	0.428363
ENSMUSG00000019122.8	0.913081	0.25719	0.723766	0.210686		1.37104	0.875253	1.61427	1.22242		0.399243	0.729386	0.351261	0.158196	0.239111		0.16575	0.758202	0.118132		1.30833	0.357647	0.257013	0.352481
ENSMUSG00000019124.10	0.418496	0.425051	0.313517	0.779894		0.67034	1.03052	0.432732	1.20062		0.32821	0.444845	0.599009	0.352773	0.61135		1.80672	0.666713	0.49529		1.09333	0.923296	0.778443	0.683203
ENSMUSG00000019132.11	35.4568	56.5248	41.1467	43.0231		46.4419	40.2393	39.6604	54.6779		38.6086	34.8963	36.1825	32.4002	52.0937		39.5977	37.5343	44.5729		39.0637	41.1129	34.2395	45.5006
ENSMUSG00000019139.10	9.05918	16.0555	8.18657	14.698		17.9312	13.6723	11.8402	13.5318		8.85483	10.6458	14.7915	9.52856	15.151		16.5359	9.11331	12.9815		15.5813	16.866	12.5423	16.2945
ENSMUSG00000019143.15	8.2875	8.67407	9.08576	9.31982		8.83825	10.7355	9.39403	9.36153		9.54889	8.57143	8.96177	8.48217	10.6267		9.49787	8.77441	11.96		10.5743	11.5347	10.2006	11.688
ENSMUSG00000019158.9	20.5432	21.1871	21.6566	22.5319		21.4058	21.8031	21.3502	24.8525		19.4332	25.9252	23.5547	20.148	29.5158		31.3634	13.4576	12.93		26.7426	29.5972	25.7712	26.2628
ENSMUSG00000019173.11	105.842	101.718	111.897	105.08		91.8259	119.178	106.727	114.224		98.8839	109.971	112.274	107.928	145.753		142.226	80.2119	95.2801		121.909	124.575	111.091	127.908
ENSMUSG00000019178.17	0.068382	0.135119	0.125351	0.209918		0	0.082239	0.164971	0.227087		0.065691	0.190898	0.370718	0.238168	0.369266		0.538442	0.463667	0.411061		0.318397	0.425338	0.076582	0.136316
ENSMUSG00000019179.10	135.17	126.495	138.601	145.115		123.106	144.888	137.292	180.143		129.319	133.212	140.026	123.427	181.534		169.901	77.9842	115.501		156.177	174.779	136.797	171.907
ENSMUSG00000019188.16	37.3638	35.8245	37.6848	33.8679		33.241	37.7132	36.6148	39.8846		33.1849	32.2683	32.7357	36.755	44.9523		46.148	28.402	34.5975		39.1119	37.5138	36.7319	37.5362
ENSMUSG00000019189.13	24.8373	14.3831	25.0291	19.7561		15.8747	20.3628	23.8389	16.464		14.5565	14.0834	10.9381	16.8716	24.9487		19.8053	13.7837	25.4667		11.7354	13.4158	20.1396	15.1941
ENSMUSG00000019194.15	2.36337	4.60003	2.17341	4.84931		4.2481	3.7264	3.49956	3.63021		2.94544	3.35952	4.09213	2.93742	4.93994		6.47006	3.66568	2.59657		4.56866	5.25471	3.06871	4.36689
ENSMUSG00000019210.10	150.02	175.395	168.699	169.539		163.658	163.734	147.549	180.159		160.908	180.531	173.739	165.916	221.612		210.431	112.552	124.287		199.602	174.602	166.221	210.013
ENSMUSG00000019214.13	0.096211	0.141674	0.247032	0.720236		0.1201	0.120418	0.313535	0.173678		0.023251	0.050374	0.14819	0.084244	0.06554		0.126239	0.162154	0.141796		0.437115	0.891612	0.139036	0.394093
ENSMUSG00000019232.14	4.28673	2.46932	5.65363	2.29826		5.78896	7.01608	2.99532	3.99889		4.95521	5.79888	3.9851	4.28151	7.98624		8.24543	8.53414	7.73797		3.04187	2.122	1.6846	2.94502
ENSMUSG00000019235.9	0.01961	0.121051	0.041213	0.100023		0.134808	0.125516	0.053643	0.119996		0.052201	0.042406	0.148943	0.08273	0.102978		0.112945	0.077906	0.122401		0.158736	0.12465	0.0534	0.115844
ENSMUSG00000019254.16	12.9362	10.5075	8.92165	11.0323		14.0151	12.2118	10.3872	13.7929		9.52203	10.4707	11.2685	11.2597	13.7047		15.4193	17.929	18.8342		12.9005	11.6449	11.5095	12.8151
ENSMUSG00000019256.17	0.97441	1.54365	1.3742	1.83125		1.57214	1.84754	1.19906	2.39933		0.948487	1.30204	1.74457	1.19398	1.42931		2.61663	3.00129	2.64392		1.18037	1.42341	1.16256	1.85997
ENSMUSG00000019261.3	1.9401	2.11257	2.13949	2.38075		1.91705	2.67245	2.2255	3.91234		2.30208	1.94835	1.68759	2.07566	2.07551		2.74065	1.6658	2.21795		2.40302	2.35187	2.55908	2.0636
ENSMUSG00000019278.5	64.7317	81.0582	66.1879	66.087		64.9533	70.752	60.8317	64.9344		74.0835	86.4921	88.5942	92.3997	112.756		88.7642	35.1745	67.0969		108.881	103.55	78.2585	96.1512
ENSMUSG00000019295.8	8.38032	5.67754	7.58913	9.60561		8.47895	8.87873	7.81856	9.52813		7.23915	8.5692	9.4491	7.25864	10.2038		10.8181	7.53065	8.20369		8.61306	9.57273	7.70338	10.3801
ENSMUSG00000019297.9	4.55425	5.5677	5.12875	5.47309		4.90496	6.35154	5.65069	5.79624		5.17958	3.86328	5.19869	5.33863	7.79859		6.94899	4.32741	5.32386		4.44376	4.28119	5.74117	6.0058
ENSMUSG00000019302.16	9.78338	11.6054	8.74339	11.6235		9.66834	10.1883	9.38669	12.5739		9.3236	8.25124	10.8692	9.37004	10.097		12.2567	15.4757	13.8068		7.67371	8.84708	9.70281	10.364
ENSMUSG00000019303.14	1.10806	1.67773	1.71789	1.73183		2.11882	1.24278	1.53577	1.88949		0.875379	1.3028	1.44636	1.1977	1.69736		1.5797	1.20457	1.09042		1.43587	1.98841	1.5813	1.90419
ENSMUSG00000019312.10	18.3319	13.6142	18.797	19.1195		13.4698	19.92	17.6744	21.8212		14.427	11.4545	15.0187	13.5988	21.0644		15.9356	19.2568	21.0037		17.4289	15.9131	17.0575	19.7022
ENSMUSG00000019320.13	0.608108	0.549326	0.588931	0.57051		0.315915	0.39184	0.636328	0.29487		0.239322	0.600714	0.664304	0.44873	0.693341		0.720906	0.569288	0.503783		0.599481	0.405616	1.25219	0.649688
ENSMUSG00000019326.14	0.51998	0.345537	0.247029	0.357222		0.523826	0.503478	0.343499	0.937286		0.209434	0.208758	0.460168	0.296055	0.529174		0.589404	0.282192	0.315039		0.554623	0.453515	0.343032	0.532745
ENSMUSG00000019338.13	3.94656	5.60249	3.53733	3.56914		5.27845	4.67049	5.22552	3.73386		3.62008	4.74965	5.50955	4.21315	6.24769		7.27251	6.93366	6.60654		4.94167	5.37444	3.70504	5.35309
ENSMUSG00000019359.14	0.081032	0.129143	0.080044	0.240778		0.210373	0.029147	0.056306	0.227334		0.062669	0.016967	0.138192	0.042552	0.257118		0.065804	0.018654	0.062968		0.257068	0.408404	0.032042	0.196901
ENSMUSG00000019362.8	90.4862	103.938	98.0099	101.417		97.6976	93.6377	94.5911	108.897		89.3395	101.139	98.9565	89.4789	126.433		131.172	66.7755	67.8308		109.461	98.0539	103.456	111.152
ENSMUSG00000019368.13	0.079306	0.096413	1.51997	0.430002		0.013199	1.20419	1.83662	0.331373		0.242772	0.02768	0	0.208297	0.043213		0.074474	0.08557	0.113781		0.076413	0.094925	0.169932	0.090244
ENSMUSG00000019370.10	99.2172	95.5387	107.42	102.837		99.2102	100.45	88.3093	107.719		90.3975	99.9279	107.819	96.9138	141.907		139.797	64.4172	70.8332		134.071	129.232	109.591	133.712
ENSMUSG00000019373.11	26.5666	27.7283	30.8781	28.0554		25.0266	27.8796	26.3922	32.5367		27.9363	27.0473	25.5789	27.3289	31.5248		32.7598	26.7346	26.7432		30.5462	27.4855	28.694	30.9451
ENSMUSG00000019428.16	78.255	76.2751	78.9124	76.8368		79.434	81.965	76.9965	81.7026		73.6871	78.8302	77.273	73.0897	94.7255		100.835	53.6282	60.7855		92.3238	99.5471	79.2247	94.0908
ENSMUSG00000019429.7	0	0	0	0		0	0	0.033056	0		0.033121	0	0	0	0		0	0	0		0	0	0	0
ENSMUSG00000019432.15	23.8764	25.1844	29.7653	29.2186		27.9008	29.4468	27.5226	32.7855		21.4411	24.4885	25.1544	22.2248	29.8972		30.2188	35.1253	35.1725		28.6431	26.133	26.8562	29.7955
ENSMUSG00000019433.9	15.2691	19.9381	15.9632	19.4066		18.1573	19.2534	20.5934	21.6869		15.9587	20.7005	21.7092	18.5691	24.6079		21.9636	13.4938	18.7763		25.1687	26.6589	20.0544	28.0234
ENSMUSG00000019437.17	14.2989	15.8261	16.3633	12.8453		14.9747	15.9704	15.2277	13.4455		12.1006	13.2282	14.8826	12.9561	18.6069		19.0483	21.361	17.073		14.4328	12.9257	12.8332	13.842
ENSMUSG00000019461.12	3.20335	3.27801	3.28271	3.21967		3.07662	4.15267	2.66848	4.69112		2.7125	3.29256	4.13715	3.0118	4.88255		4.58358	4.04187	3.94375		4.33491	3.80135	3.72331	4.73871
ENSMUSG00000019464.6	0.701832	1.30925	0.967548	1.50357		1.55569	2.06838	0.876636	1.26173		0.486357	0.671526	1.20798	0.75354	1.11981		1.13575	0.90707	1.34322		0.99958	1.04693	1.4975	1.21352
ENSMUSG00000019467.15	0.849287	1.48094	0.847746	1.43013		1.9611	1.3439	1.02079	1.20022		1.0727	1.03635	0.94697	0.673516	1.33457		1.40496	1.34209	1.8979		1.51196	1.50554	0.997917	1.23754
ENSMUSG00000019470.12	6.88913	9.75289	7.27208	9.22034		8.78615	9.82681	7.97621	8.8363		7.52061	7.21154	8.82393	6.59528	10.1081		12.4305	11.1381	9.11867		9.44619	8.5222	7.54816	9.8215
ENSMUSG00000019471.10	28.431	34.118	33.3837	37.0613		35.9956	38.1714	30.8277	40.0542		27.1717	33.0515	32.0162	30.3162	40.4852		42.1926	27.2975	26.1576		36.8115	33.2036	31.7635	35.58
ENSMUSG00000019478.16	12.3966	11.9279	10.6992	13.4157		13.1329	13.5003	11.576	12.9081		10.8043	12.5717	14.6551	13.1883	16.4936		20.118	5.20219	13.9545		17.3279	18.3949	13.3422	18.8027
ENSMUSG00000019487.11	8.69706	11.3195	7.22846	10.3212		12.6601	8.28561	7.51857	13.6139		7.07593	8.68877	9.41932	6.89372	9.92913		12.1664	10.118	10.2382		11.1399	10.641	8.74441	9.23613
ENSMUSG00000019494.14	25.0335	26.9132	29.7694	30.9424		27.4197	29.0536	29.2929	34.9724		26.4692	29.703	27.1289	28.4295	36.379		37.6084	25.0407	25.3104		29.7148	32.8574	31.9284	36.228
ENSMUSG00000019505.7	376.731	345.841	338.159	263.109		298.565	350.127	319.487	290.511		328.418	269.498	298.694	328.99	361.686		324.094	204.308	206.628		296.08	311.382	336.308	344.47
ENSMUSG00000019518.11	4.64628	5.51593	4.41034	4.82444		5.8593	5.38698	4.79962	4.92858		4.69834	5.0453	5.11841	4.38443	6.74131		6.35177	7.54691	5.97824		5.70683	5.03297	5.52875	5.2758
ENSMUSG00000019528.18	6.60663	8.14586	7.50239	8.2492		7.08572	7.99507	6.93647	8.55006		5.7501	7.1294	7.45134	6.52902	10.1031		9.17587	6.9627	6.88318		8.36187	7.31469	7.13807	9.49494
ENSMUSG00000019539.11	5.09296	6.24197	4.16986	8.63959		4.53538	7.05345	4.7875	7.57759		4.3949	5.54186	4.34945	3.68372	7.71296		5.48419	3.21869	2.86229		5.38824	7.28308	4.63782	4.70608
ENSMUSG00000019558.14	50.9772	54.0392	44.7458	44.7053		46.9518	51.0408	49.8691	52.761		43.5555	66.325	59.8346	55.5852	78.8134		71.8608	40.5143	53.4924		66.4579	69.783	65.5488	72.1115
ENSMUSG00000019564.12	1.057	2.41303	1.36558	2.09479		1.87391	2.37924	2.05833	1.41843		1.50836	1.57514	2.06868	1.87135	2.4027		2.56696	2.53321	2.72883		2.33887	1.96304	1.32752	2.57339
ENSMUSG00000019577.6	5.88894	89.2857	1.50692	2.40575		4.40256	2.78089	1.49826	7.73143		98.5757	7.22385	2.70219	4.93734	3.72151		1.56029	10.7448	1.2285		8.11456	18.5345	2.63768	8.05125
ENSMUSG00000019578.11	24.9074	28.9259	32.6333	27.3602		26.9396	29.3265	31.628	30.892		27.3982	29.5847	27.7977	27.7876	36.7339		39.6127	27.5246	24.9521		31.7342	31.8602	27.3902	32.4302
ENSMUSG00000019579.13	22.2063	20.8243	24.9593	20.4571		18.4085	22.9245	21.8887	25.0334		19.8495	20.2788	19.3369	19.6538	23.007		24.976	12.4136	15.2799		22.4193	21.5592	20.3523	22.3412
ENSMUSG00000019590.16	12.3477	12.4615	16.1855	12.8114		11.3567	13.3412	14.6706	11.1159		14.6525	12.3456	10.0254	11.6515	10.7076		10.5161	4.64378	8.80523		9.88841	11.3392	13.2854	10.5784
ENSMUSG00000019647.16	2.35329	2.53505	2.09836	2.43394		1.8198	2.05032	3.16466	3.47606		1.29774	2.04869	2.97938	2.31604	2.53934		3.11779	5.70278	5.99731		1.08582	1.7578	3.22998	2.91795
ENSMUSG00000019659.8	27.4407	29.9138	26.9272	32.2743		30.534	32.0588	30.9985	33.8834		27.2485	28.1215	31.645	27.7243	38.6696		41.0374	27.844	24.4136		31.3621	28.3697	30.6304	34.159
ENSMUSG00000019689.4	72.3255	75.0539	74.0784	98.5179		88.1761	77.9373	79.1673	120.878		71.4413	90.6006	96.3226	79.3816	132.025		138.963	62.0138	54.2415		112.988	92.9834	87.5573	110.838
ENSMUSG00000019699.16	2.49013	3.39081	1.48699	3.31242		3.90952	2.10961	2.14932	3.81857		1.80942	1.83736	2.58122	1.57832	2.04904		3.14566	4.7947	1.77416		2.27391	2.92132	1.39701	2.06301
ENSMUSG00000019710.13	47.5167	44.3413	50.723	51.8174		51.7546	50.8169	42.9586	51.1339		43.6508	49.1283	47.118	47.8569	67.286		57.3856	45.2731	39.0494		55.1277	52.4089	49.3727	58.5262
ENSMUSG00000019715.14	10.3613	11.7999	9.80117	11.9161		11.6831	10.975	9.21645	10.6157		9.51123	7.38469	9.1916	8.20576	13.0925		13.2602	12.6491	11.3376		10.417	10.3609	9.39497	11.9541
ENSMUSG00000019718.8	11.3633	11.1251	7.98289	15.2843		13.1684	9.69932	9.46794	15.6122		7.81732	8.92206	13.6851	13.7787	13.4533		14.0705	9.28824	10.484		13.789	12.2572	12.7313	16.5909
ENSMUSG00000019726.12	5.89573	3.67424	2.64325	7.55944		4.81702	3.24934	1.84557	2.92327		2.01444	2.11416	1.8484	3.6411	5.95996		5.4779	14.9343	12.9742		2.21178	3.58026	4.36077	4.2862
ENSMUSG00000019731.13	12.5713	11.2041	10.9898	11.793		10.4626	11.0753	10.3634	14.7453		8.92779	8.60804	8.6195	9.18613	11.4086		13.1515	7.23674	9.15654		9.87934	9.79788	10.3094	10.0775
ENSMUSG00000019732.14	0.731053	1.10922	1.09189	1.51471		1.32037	1.09391	0.639837	1.10735		1.06017	0.850696	1.50356	0.679326	1.66612		2.15114	1.58771	0.650722		1.46874	0.890419	0.947706	1.58577
ENSMUSG00000019734.16	4.4682	9.41728	4.5998	8.93656		9.45564	6.33974	6.45385	7.46545		4.68776	5.36066	6.05485	4.20073	6.42918		5.62245	5.61378	7.27381		4.90824	7.61321	5.45532	6.34781
ENSMUSG00000019737.14	19.7803	17.1315	22.3351	14.2021		18.3383	19.2334	21.8557	19.8881		18.6487	21.9187	17.4244	16.4888	23.1503		25.0216	26.0543	23.763		23.9765	22.4137	15.8146	17.6639
ENSMUSG00000019738.15	38.4896	34.7445	44.4604	34.3013		38.5057	39.8857	41.439	44.4444		38.6963	45.0939	45.1872	38.5572	52.8345		56.2916	29.9083	27.061		44.2644	42.7841	38.7683	50.0686
ENSMUSG00000019761.10	2.55409	2.14143	2.4715	4.18553		2.74319	1.81476	2.84341	1.83262		2.31748	2.08223	3.71665	1.76876	2.8326		5.40395	2.49161	1.77284		2.63142	2.32129	3.7686	3.44785
ENSMUSG00000019762.4	44.1584	44.891	52.7047	53.9293		55.3452	54.9047	48.7681	67.3355		53.837	62.2622	62.9975	61.6893	91.3298		88.3008	51.4103	50.7317		84.1934	70.5887	65.0614	82.0869
ENSMUSG00000019763.11	29.865	16.0971	28.3788	29.7831		17.0368	28.3875	19.2173	31.1758		21.6442	24.9494	26.7549	13.1623	29.6		18.7042	20.9161	22.1775		21.1141	17.4528	29.3774	19.6927
ENSMUSG00000019767.12	0.434882	4.07855	0.546138	9.15951		4.49856	0.670871	0.526087	8.71779		0.133555	0.230521	1.06538	0.272206	0.238438		0.108387	0.093184	0.257881		0.447686	1.09936	0.271797	0.497546
ENSMUSG00000019768.16	2.54903	1.95847	3.21669	1.39048		1.62902	4.02827	3.20428	1.83258		1.19632	2.05319	1.17873	2.28524	1.86602		2.62564	1.81017	5.92144		1.3825	1.59526	1.88212	1.59608
ENSMUSG00000019773.7	0.516183	0.883982	0.672	0.568679		0.32983	0.681599	0.737913	0.436303		0.998231	0.755353	0.857294	0.415428	0.651942		0.884689	1.59219	1.07723		1.37867	1.1013	0.734375	0.657432
ENSMUSG00000019774.8	6.69793	3.73779	5.2616	4.82029		5.43139	4.8511	4.92747	5.32025		2.52826	4.09312	2.98218	3.57046	5.39098		3.77973	7.033	6.1601		4.16585	3.67167	4.48151	5.41379
ENSMUSG00000019777.16	20.8946	19.3676	23.2964	21.5891		18.8679	21.0986	19.5221	23.7614		17.4633	19.5418	19.0454	19.2286	22.7031		23.5335	17.4645	18.7115		21.9166	20.0655	19.1427	23.0293
ENSMUSG00000019779.15	4.11826	5.63359	3.36175	5.98839		6.79427	3.91128	2.6663	5.92379		3.93264	5.53537	5.62115	4.49604	6.56105		6.50803	5.51827	5.86078		6.0213	6.52508	5.25363	6.28443
ENSMUSG00000019782.10	25.6838	25.5525	25.5623	26.7858		24.5237	28.3408	26.2643	29.4323		23.434	27.7868	28.3443	25.2814	34.7794		36.5238	22.5959	22.3328		28.3763	27.2578	27.3402	30.6858
ENSMUSG00000019787.9	0.513054	0.058658	0.335878	0.045118		0.014301	0.361944	0.188881	0.031779		0.154575	0.092444	0.012171	0.064579	0.279631		0.173223	0.016512	0.095866		0	0.069227	0.164224	0.038402
ENSMUSG00000019789.9	0.507257	0.339444	0.333706	0.802431		0.954259	0.61801	0.34162	0.649172		0.208039	0.305783	0.378685	0.271351	0.371248		0.661679	0.463036	0.481155		0.197164	0.283851	0.260908	0.244836
ENSMUSG00000019790.17	6.23964	5.21598	5.76883	5.0804		5.59798	5.72275	5.99104	5.56793		4.56533	4.36469	4.687	5.06265	6.39581		6.38584	9.87724	10.0883		4.8811	5.79133	5.7279	6.23326
ENSMUSG00000019791.12	21.2691	23.9538	27.3648	25.6944		22.2365	23.3767	25.0771	27.156		20.0166	25.3465	23.5451	23.7598	34.447		33.0002	20.1559	23.9927		26.3468	21.6695	23.448	29.803
ENSMUSG00000019792.8	2.93581	3.30129	3.13866	3.6092		3.546	3.58042	3.39164	3.30224		3.19385	3.59747	3.48143	2.88275	4.31001		3.68617	4.92672	4.24492		3.4901	3.0958	3.26607	3.96981
ENSMUSG00000019794.13	10.722	8.27023	10.2978	10.1736		9.95943	10.1802	9.36463	11.7939		8.69377	9.00394	9.91282	8.22784	11.2909		12.4007	8.30341	9.59252		9.84989	8.40401	10.7723	10.6464
ENSMUSG00000019795.17	24.5073	22.9829	27.2208	26.4796		22.2571	27.7601	24.1007	29.3642		25.5211	25.2916	22.7686	23.0146	34.4597		32.9655	24.5268	22.7231		26.2352	23.2766	23.9472	28.9077
ENSMUSG00000019796.12	3.93955	4.18768	4.06689	3.06916		3.15156	3.17797	3.27517	3.02303		3.57221	3.97613	3.35893	3.58222	4.62628		3.52757	1.66405	2.25617		3.72592	3.50422	3.39392	4.56308
ENSMUSG00000019797.11	28.1469	22.1396	29.7184	12.4429		22.0281	28.7876	29.0152	27.4339		21.0379	24.0029	21.3112	22.5317	22.9907		21.9949	18.1527	22.8527		24.2163	18.8161	28.5339	23.8741
ENSMUSG00000019802.13	12.8161	14.0512	15.3314	14.2951		15.2477	14.3025	14.5001	16.9526		10.7513	10.3851	12.53	11.6296	15.5672		16.1958	18.9354	16.3177		12.7115	14.5849	13.2693	16.0918
ENSMUSG00000019804.12	46.9639	44.5645	48.977	44.8376		41.7112	50.8719	47.8452	55.4488		38.5439	37.9329	40.9205	43.7041	53.8687		52.5164	25.2626	32.1187		51.9516	45.5054	43.31	50.8107
ENSMUSG00000019806.13	13.2422	17.9113	13.9971	18.5451		14.9548	13.0372	14.3355	17.4258		12.1345	10.7158	15.4456	12.264	17.7059		19.6686	12.9238	11.3737		21.6317	15.2444	11.917	18.3281
ENSMUSG00000019808.8	1.46416	1.45678	1.45969	1.32101		1.51773	1.85749	1.65815	1.78678		1.33395	1.97401	1.67857	1.03367	2.20532		1.82303	1.94194	1.56718		1.56433	1.47266	1.66747	2.43186
ENSMUSG00000019809.16	13.7652	14.6704	14.8631	14.3545		12.0746	18.8621	13.4135	14.6182		13.3597	13.1855	12.553	11.6405	15.9292		17.6421	13.0202	11.4221		14.4115	12.6816	12.3202	16.1748
ENSMUSG00000019810.15	146.631	122.669	176.045	102.786		113.67	82.1878	145.623	92.2694		77.3157	77.5829	90.389	138.076	127.587		112.852	64.0279	93.2419		128.369	101.866	80.3346	112.292
ENSMUSG00000019813.16	1.57725	1.44886	1.31342	1.51327		1.45738	2.58558	1.20826	1.69855		1.09041	1.26589	2.16031	1.52372	2.19595		2.38255	3.28046	3.71144		2.41847	2.23847	1.73928	2.14495
ENSMUSG00000019814.5	6.81693	7.32192	8.73819	6.3414		6.13282	6.46948	5.76349	9.99892		6.75944	7.65156	5.76606	6.36543	9.01305		9.34594	7.14285	4.89867		6.76396	5.67985	8.19193	6.40359
ENSMUSG00000019817.18	1.10715	2.6495	1.85777	3.44593		3.04582	1.94156	1.11332	3.23428		1.66702	0.848908	1.93657	1.32553	2.00117		3.95794	5.23256	4.23736		1.6545	1.86474	1.23826	2.52023
ENSMUSG00000019818.15	60.5433	74.3355	63.108	75.9589		73.1218	66.197	61.3033	84.5261		51.0951	56.5208	64.7842	54.2903	69.0289		74.7032	67.8906	72.7127		60.3078	65.3967	59.1635	71.6956
ENSMUSG00000019820.11	5.28601	7.84849	5.15794	10.9437		11.747	8.85054	6.44186	13.8842		5.5329	4.60516	8.27071	4.71859	8.1115		11.4533	18.7944	16.6616		8.21791	7.73108	5.52276	8.53576
ENSMUSG00000019822.12	32.318	24.7066	35.8445	19.4652		20.5185	30.2928	34.7942	20.6202		31.8632	28.7663	24.1523	30.7355	27.9659		24.1182	17.5964	25.0455		23.1909	20.9973	35.4223	26.3561
ENSMUSG00000019823.17	0.850538	0.864873	0.856956	1.57495		1.29807	1.83795	1.03019	1.24664		0.506217	0.979396	0.83186	0.490251	0.599513		1.07537	1.1547	1.10789		1.09538	0.795212	0.987417	0.859636
ENSMUSG00000019826.11	5.28818	4.93487	5.65274	6.25431		6.16809	6.27319	5.81336	5.11435		4.59481	4.65931	5.06543	5.19259	6.09251		7.2664	7.80954	9.85271		4.64885	5.26723	5.71058	6.54838
ENSMUSG00000019831.14	0.112171	0.102586	0.087645	0.076521		0.242648	0.177768	0.139076	0.164303		0.087009	0.086502	0.121828	0.074527	0.170601		0.173635	0.069075	0.255024		0.111346	0.222102	0.171158	0.181429
ENSMUSG00000019832.5	5.14561	3.73486	5.17866	4.17253		2.81241	4.51047	4.88879	3.31931		3.87252	3.68067	3.83057	3.75197	4.26555		5.07773	2.97991	3.48726		3.04956	3.15202	4.45057	3.91884
ENSMUSG00000019837.8	18.2056	17.4794	22.4112	16.3013		14.8191	18.3912	21.5042	20.732		13.3527	17.625	14.2999	19.203	16.4516		19.402	14.0061	15.6187		14.8399	14.4627	15.7419	19.333
ENSMUSG00000019838.11	11.891	11.3568	9.29012	15.4787		15.9612	11.9544	9.9949	20.5286		7.86544	11.4345	14.8192	10.9615	18.5334		17.5284	10.324	17.3004		22.6724	17.9307	11.3639	24.3257
ENSMUSG00000019841.15	3.3002	4.69359	3.44564	3.71429		3.78954	3.53184	3.05347	4.25571		3.67887	3.43387	3.71562	2.91026	3.75055		4.69417	9.26801	8.87066		3.35001	3.36492	3.31195	3.90526
ENSMUSG00000019842.6	1.68325	2.22535	1.47754	2.27392		1.35543	2.17137	1.97812	1.3984		0.970712	1.55367	1.82563	1.50872	2.23343		2.42697	2.3221	2.62458		1.64079	1.89472	2.34926	2.00115
ENSMUSG00000019843.14	2.49744	3.40027	2.18249	3.62977		3.45798	4.00351	1.91985	3.39083		2.25267	2.31924	2.29343	1.84415	2.61185		3.0266	3.74828	2.95546		1.9603	2.86784	1.70274	2.7345
ENSMUSG00000019845.8	0.258661	0.443796	0.410659	0.319838		0.21887	0.236263	0.205992	0.32192		0.170218	0.389947	0.358394	0.227043	0.591705		0.531814	0.778202	0.263931		0.333311	0.461457	0.236492	0.511138
ENSMUSG00000019846.11	1.22615	0.949042	1.24002	1.84289		1.36286	1.72152	1.40465	2.14807		0.520331	0.796286	0.6945	0.689745	0.700704		0.901186	1.19827	1.31787		1.02058	0.81987	0.996036	0.967261
ENSMUSG00000019849.11	1.80577	2.25615	2.05071	2.0827		2.04445	2.12394	1.80895	2.40817		1.85414	1.97581	2.29819	1.96473	2.68767		2.58647	1.83461	2.01716		2.34995	2.15372	2.28748	2.58966
ENSMUSG00000019850.11	0.968088	2.2561	0.879025	1.43406		1.53075	1.02451	1.2876	1.42995		0.949663	0.921103	1.26222	0.890915	1.53692		2.00127	2.47716	1.42535		1.4116	0.851847	1.2959	1.35157
ENSMUSG00000019851.8	25.1848	25.6272	27.2632	23.557		21.459	24.9478	24.921	26.6864		23.0196	23.7217	21.6753	25.5304	27.8906		28.9136	18.0737	21.8556		20.1425	24.2766	28.7733	23.649
ENSMUSG00000019852.7	0.643309	1.59919	0.471928	1.19139		1.04513	0.579999	0.568611	1.37999		0.323328	0.609383	0.865846	0.467775	0.751185		1.04217	1.55482	1.24731		0.780135	0.820677	0.517376	0.945604
ENSMUSG00000019853.6	0.686409	0.707922	0.204608	1.06545		0.710814	0.794928	0.524822	0.533655		0.348729	0.724547	1.11402	0.349241	1.00778		0.452875	0.585726	0.421754		0.611765	0.301514	0.717542	0.812575
ENSMUSG00000019854.17	9.33803	9.24469	8.9738	8.05604		8.03488	10.4642	10.2344	9.22147		9.94832	8.30622	9.61172	9.23294	9.46232		10.8734	16.3211	17.3267		8.04745	7.62728	9.23914	9.89799
ENSMUSG00000019856.14	3.28284	3.36489	2.16606	3.48472		2.98342	2.78044	4.08427	2.4876		1.90809	2.22681	3.88526	4.45115	4.20421		4.43946	6.32579	7.51145		2.56706	3.60483	3.66054	4.26399
ENSMUSG00000019857.7	13.424	12.5509	12.5144	11.9692		12.2475	12.5283	12.3815	13.8503		12.7087	11.7952	13.0663	11.068	14.4509		16.3402	13.1864	10.6041		11.2591	10.6281	12.0278	13.7276
ENSMUSG00000019861.15	9.58058	9.37467	12.0853	9.50385		10.3441	9.64551	8.94674	12.3024		9.25156	10.3949	7.98489	9.09073	11.348		11.6238	7.98818	12.272		10.08	10.7495	8.8631	10.3811
ENSMUSG00000019863.7	5.3988	5.2694	6.02626	7.37612		5.63379	6.70647	4.97332	7.23137		5.65813	5.00204	5.6371	5.67446	7.25944		6.60197	6.47977	6.16599		7.0679	5.39518	5.78714	6.47609
ENSMUSG00000019864.14	10.6819	10.0325	12.1171	11.6224		8.05088	11.3811	10.9432	12.9842		10.4507	11.3165	10.6092	10.3727	11.6114		8.87699	5.91296	9.99858		11.9472	12.6341	11.8516	13.2549
ENSMUSG00000019866.14	3.38889	2.78845	4.78997	2.30013		3.21956	3.48125	3.24412	2.48262		2.63757	3.09036	2.88482	2.52562	3.85783		3.83834	5.03376	3.82337		3.04485	2.99857	3.37182	3.52847
ENSMUSG00000019868.16	18.9949	24.0104	20.4061	19.0205		19.1323	17.9475	18.9436	20.6421		16.4869	17.3405	19.5628	15.8931	21.037		19.6037	12.868	16.8326		23.2948	17.2528	18.4164	19.5735
ENSMUSG00000019872.13	189.629	127.525	212.765	118.533		119.974	178.609	163.562	90.8583		158.58	160.811	118.081	170.713	201.643		136.235	74.1351	108.033		126.4	112.15	160.999	135.165
ENSMUSG00000019873.8	17.128	16.5985	16.5296	15.4471		14.9575	17.6137	15.2188	18.1148		14.8069	13.5069	16.7436	14.7258	18.9491		21.3339	13.0936	19.4002		15.3947	18.6493	15.9779	20.9872
ENSMUSG00000019874.11	4.92073	2.95241	3.54011	5.30709		3.02472	5.53033	5.51277	6.52286		2.1029	4.78352	5.77626	8.22636	10.4209		9.11591	4.58896	6.20205		5.4356	3.63524	9.00169	5.95666
ENSMUSG00000019877.10	64.7962	65.9741	83.4068	57.6194		57.8321	65.8561	68.3642	59.7292		65.7344	57.2124	51.8567	58.1135	68.912		68.2861	57.2758	49.582		56.2958	52.375	56.2849	60.5731
ENSMUSG00000019878.8	4.21738	2.94176	5.15534	5.17397		5.666	3.93006	3.9	5.32132		4.43394	3.79637	4.29621	3.89215	4.58445		5.78104	5.13679	6.59713		4.30088	4.04828	4.50394	4.85102
ENSMUSG00000019883.11	22.6941	27.7976	27.4136	28.0412		25.9851	27.3151	19.4379	33.2697		19.6405	21.9611	27.1105	23.4379	32.3767		31.1799	15.6331	18.3207		33.0303	27.9931	26.9238	31.4708
ENSMUSG00000019888.16	0.193836	0.051189	0.162606	0.363751		0.42035	0.286091	0.148891	0.347006		0.218431	0.112738	0.284534	0.260786	0.286354		0.820185	0.951016	0.672138		0.155902	0.02108	0.14702	0.512353
ENSMUSG00000019889.10	28.6717	24.2981	24.0469	31.1249		24.0872	30.1915	30.1895	28.5536		19.5508	22.4686	32.0304	31.7061	39.3806		35.4036	35.1327	41.2801		25.4829	24.72	32.2235	38.2913
ENSMUSG00000019891.15	5.71293	4.23732	5.13679	5.5502		5.65602	5.25465	5.0787	7.24946		3.8863	4.11555	3.54877	4.47307	5.31567		6.79437	4.15228	5.17312		4.99558	5.26633	5.71843	5.76015
ENSMUSG00000019892.13	0.187367	0.497055	0.146141	0.096026		0.628788	0.779507	0.477677	0.723726		0.28602	0.075986	0.383878	0.03805	0.180501		0.153089	0.506608	0.3677		0.178846	0.03714	0.38665	0.041208
ENSMUSG00000019894.14	4.47715	5.75164	8.30101	3.25267		2.82277	4.68579	7.95972	3.90116		3.98007	3.31127	2.18074	1.85136	3.57525		4.91214	3.64202	6.46555		2.04256	2.30257	3.00691	1.73703
ENSMUSG00000019897.8	4.8719	4.49664	3.91967	4.52382		4.76298	3.87457	3.50643	6.26707		2.99192	4.08648	4.85499	3.4	6.48302		6.95003	7.52464	4.26579		3.75766	4.06349	3.58488	5.67336
ENSMUSG00000019899.16	2.414	4.78956	2.59015	3.1364		4.19537	2.64358	2.09993	2.9204		2.15432	1.68715	1.53442	1.94538	2.44359		2.78882	4.78051	5.10727		2.60475	1.87855	2.09888	2.59655
ENSMUSG00000019906.15	1.11237	2.47659	1.43098	2.17618		1.50155	0.911473	0.657992	1.81346		0.958073	1.23415	0.807044	0.511493	1.13778		0.662582	0.701627	0.478251		0.909548	1.03524	0.677512	0.947824
ENSMUSG00000019907.10	15.9778	17.8328	14.6886	20.4331		21.2297	17.7281	15.6252	24.3078		14.0238	14.6839	16.9177	14.398	18.2395		22.9065	31.3639	27.7306		16.2197	17.439	15.943	18.705
ENSMUSG00000019913.4	2.2608	3.54112	2.1302	4.64429		6.32607	3.5354	2.74303	5.39926		1.99931	2.16945	3.89177	2.1225	3.12417		4.49403	6.74955	6.57824		3.18033	3.27116	2.68913	4.49357
ENSMUSG00000019916.14	29.3651	23.4606	19.2538	27.3396		20.487	18.3954	15.8447	32.6089		23.9228	14.9387	13.4638	14.7231	15.402		15.5475	6.69871	12.8057		18.4783	18.9514	17.1851	16.8587
ENSMUSG00000019917.10	4.4866	6.51189	3.85049	7.01915		6.4548	5.0505	4.49678	6.94698		3.50884	6.26631	6.88139	5.0004	7.11236		8.42624	6.77216	5.47373		7.03541	6.84118	5.40059	8.06184
ENSMUSG00000019920.17	11.6243	12.722	12.3452	12.6475		13.4135	11.8745	11.9725	14.6087		11.5134	11.5415	11.4259	11.1968	15.0881		15.4655	13.973	12.3537		14.1332	11.7531	10.8837	13.6205
ENSMUSG00000019923.14	29.2159	27.1998	33.1654	25.1585		19.7308	29.637	27.3287	26.2518		22.4924	29.5974	24.3092	25.7258	39.1937		39.4066	27.0024	26.7027		27.8981	31.4361	27.7417	29.7982
ENSMUSG00000019927.6	4.09689	3.97444	3.57338	2.73733		3.85459	4.29949	4.28608	3.45399		4.30854	3.48746	3.86112	3.22134	5.63987		7.02016	7.55415	6.99545		2.96672	3.98809	3.68325	4.72121
ENSMUSG00000019929.16	7.0389	8.90867	6.06279	16.6898		10.9597	11.8297	8.42501	12.2182		6.83953	6.16334	9.36976	7.12633	8.78414		12.4793	12.4775	7.93993		6.71612	9.55512	5.45804	10.8089
ENSMUSG00000019933.7	0.653394	0.149115	0.512484	0.46217		0.650465	0.387759	0.125268	0.29497		0.632584	0.473028	0.122429	0.787885	0.702376		0.46907	0.425172	0.317189		0.417552	0.668414	0	1.17377
ENSMUSG00000019942.13	0.270542	1.03366	0.685602	1.34085		1.00776	0.429653	0.433948	0.337492		1.18603	0.355474	1.45014	0.414543	1.28591		1.58027	0.650416	0.454294		6.5366	14.2832	1.07497	4.86216
ENSMUSG00000019943.10	17.2294	23.439	15.0736	18.9709		19.6744	18.7714	17.1124	25.9314		14.9602	12.8497	17.4233	15.4388	20.0684		24.3379	25.098	26.959		19.6798	19.6851	20.4634	18.2545
ENSMUSG00000019944.14	19.4163	10.1845	13.0941	16.7816		9.94101	15.4966	19.624	17.7317		8.14898	8.94066	25.8555	21.5176	13.4855		14.0172	16.0905	22.2056		15.86	19.6324	26.4475	17.234
ENSMUSG00000019945.10	6.04219	5.9424	5.18967	7.55754		7.02993	6.16935	5.38	6.84309		3.32458	4.53989	9.18733	4.75341	10.5969		10.3133	6.7495	7.55986		9.02192	6.26396	5.49863	7.88712
ENSMUSG00000019947.10	3.49516	4.11416	4.36419	3.8522		3.99992	4.33687	3.43547	4.28047		4.04343	3.31888	3.55491	3.24872	4.43994		3.50694	5.64945	7.70583		3.24041	4.00804	3.58337	4.20639
ENSMUSG00000019948.4	5.30753	3.76896	5.20846	4.03646		4.5456	5.12785	4.87789	5.27268		4.9694	6.06155	5.03755	5.61008	5.7017		7.13901	7.00334	7.79877		4.5341	5.60614	4.28024	5.69141
ENSMUSG00000019951.10	17.6531	16.9317	17.1872	12.8565		16.8207	16.642	15.9657	17.5463		14.2959	14.8478	16.9003	15.1015	19.0929		19.3485	25.078	30.7917		14.1305	16.1803	15.8189	18.947
ENSMUSG00000019952.15	1.44675	1.19662	1.71189	2.02653		1.56796	2.25536	2.17892	1.73805		1.41813	1.69946	1.46219	1.31389	1.60983		1.90461	1.66598	1.93237		1.72663	1.81123	1.43023	1.9677
ENSMUSG00000019960.8	50.9764	23.7644	11.5791	16.8741		23.1589	16.5954	11.5797	110.408		13.9869	10.5049	12.5805	11.1078	37.4367		17.5702	15.1765	13.9192		20.5948	18.6411	15.9962	17.3383
ENSMUSG00000019961.17	17.5664	19.7456	16.8857	24.8809		25.0558	18.4311	19.0064	26.7288		14.2543	16.6708	18.2194	16.1189	24.0657		28.004	27.4625	26.4323		23.6531	28.1659	21.2486	27.0734
ENSMUSG00000019966.18	5.25385	7.10451	4.46459	7.04311		6.63324	7.0703	4.63775	9.01256		5.78431	4.42541	6.0992	3.71329	6.08704		8.333	7.02692	5.0457		6.95519	6.97179	3.43093	6.36164
ENSMUSG00000019969.14	23.884	21.7049	30.1665	21.8547		20.0589	22.2372	21.8169	23.523		20.0859	18.0117	16.1388	19.7552	21.9487		20.4636	15.6342	17.5953		19.0235	20.7346	18.4464	19.392
ENSMUSG00000019970.15	71.4299	319.24	19.8362	46.8228		194.135	29.5686	15.5386	186.307		161.714	78.2939	62.1984	33.5052	133.077		76.2653	54.1407	44.8453		108.913	100.602	38.2311	50.2144
ENSMUSG00000019971.10	2.14698	2.35407	1.87427	2.62039		2.33994	2.25721	1.92068	2.19025		1.85428	2.08554	2.28456	1.81428	2.15438		2.42272	5.64487	5.3187		2.11873	2.10983	2.14723	2.44608
ENSMUSG00000019975.12	6.65416	6.6937	7.68776	8.76366		6.25015	7.78878	6.89782	10.405		4.54001	6.11877	8.56318	6.91189	9.63135		12.9955	7.2111	7.18997		8.58801	10.6211	6.09326	10.182
ENSMUSG00000019977.16	25.4451	22.8343	24.0938	23.0147		19.5219	22.317	21.7626	24.4858		25.1631	22.5964	20.1742	21.925	26.1275		28.4707	20.5572	24.2481		27.9022	24.1966	26.1538	23.8882
ENSMUSG00000019978.16	4.43008	8.12894	4.13126	9.52074		8.97075	7.56911	5.06241	8.04864		5.43066	5.90424	5.38658	4.4092	6.87112		9.111	13.1569	11.0138		7.37351	7.09241	5.07778	6.33421
ENSMUSG00000019979.12	0.929987	0.660276	0.817695	0.907407		0.938807	1.3315	0.917569	0.916864		0.750814	0.781756	1.01335	0.756697	1.42403		1.5879	1.45219	1.94911		0.962018	1.50876	0.685267	1.27388
ENSMUSG00000019984.16	4.65231	3.98276	4.35721	5.43464		5.03273	5.19694	4.29525	5.00092		5.04904	4.04552	4.97401	4.2583	5.61587		5.53901	8.69411	8.15374		4.9585	5.01893	5.275	5.832
ENSMUSG00000019986.17	2.13259	2.81693	2.07317	3.3283		3.27021	2.72574	2.15817	4.11845		1.88974	2.34336	3.13862	2.5932	3.45304		3.23311	3.44876	3.84623		3.40532	3.16488	2.52303	3.7596
ENSMUSG00000019987.9	0.22337	0	0.028382	0.142387		0	0.318896	0.053912	0.031084		0.026996	0.029217	0	0	0.060748		0.029158	0.064191	0		0.059664	0.400877	0.165356	1.04712
ENSMUSG00000019988.7	4.732	4.76856	5.52862	4.4191		4.81466	6.10311	4.84277	5.9819		4.44069	5.25005	4.79821	4.68669	5.70001		6.58399	6.47099	6.09155		5.00326	5.4558	4.16499	5.74334
ENSMUSG00000019989.8	23.0446	16.3581	34.4603	20.1596		20.4299	26.3531	28.3859	26.3707		21.615	20.0793	19.5494	22.2465	27.7302		27.124	34.1381	34.9983		20.5012	28.532	24.9878	21.2925
ENSMUSG00000019990.15	2.19298	2.81564	1.40768	2.80285		2.26693	2.60056	2.18225	2.11764		1.77812	1.82374	2.12333	1.72186	2.47765		3.16625	6.67703	3.97686		2.29236	1.95992	2.21891	2.9031
ENSMUSG00000019992.8	0.040143	0.079941	0	0		0.103607	0.025941	0.038851	0		0.092612	0.027153	0	0	0.028233		0	0.093643	0.167945		0.064352	0.2466	0.073562	0.091304
ENSMUSG00000019996.17	50.52	64.3913	51.4569	43.0273		57.6379	57.3112	74.7386	63.3546		46.336	39.9622	46.9731	77.1414	64.3822		67.0802	40.3537	95.0643		80.4822	91.1495	59.6172	86.4544
ENSMUSG00000019997.11	22.6417	34.3382	12.3502	18.7566		29.0763	19.5906	9.10829	25.7677		42.9441	22.0954	20.7617	18.5473	46.1658		29.6173	11.498	13.1083		24.4422	20.7295	16.1015	22.8605
ENSMUSG00000019998.6	79.4248	89.1188	86.2178	94.3606		82.1573	90.1109	81.0335	99.3072		80.3857	75.9256	75.2268	82.2263	92.8456		99.0232	77.4574	68.4611		85.7318	85.9549	81.8773	88.9621
ENSMUSG00000020003.16	32.0885	32.4112	37.109	30.7801		30.8223	31.5708	28.1096	34.1255		31.2301	34.2122	31.166	27.9292	45.1648		39.754	19.9763	27.2679		40.2307	30.7887	31.5283	38.2167
ENSMUSG00000020009.13	13.167	16.4361	10.679	11.3728		13.2846	12.7978	12.3772	15.696		13.3632	13.8478	11.4267	10.6594	14.709		14.818	19.7104	10.8776		12.2175	12.0442	12.4559	11.6251
ENSMUSG00000020014.17	0.0651	0.309111	0.06462	0.053824		0.166215	0.053576	0.132179	0.083609		0.145923	0.174492	0.107933	0.17917	0.298569		0.095141	0.612725	0.28278		0.391106	0.071781	0.07381	0.358685
ENSMUSG00000020015.10	4.15752	4.76415	2.57806	3.83306		4.52372	3.56917	3.11488	4.29032		2.89907	3.22359	3.31549	2.82953	3.80186		5.33373	5.36516	8.57693		3.5516	2.90305	3.19152	3.88678
ENSMUSG00000020018.6	10.1946	9.99404	9.06395	9.02535		8.50443	9.42973	10.3036	15.9064		8.23299	8.62336	11.0116	8.9488	12.8816		13.7799	9.65078	7.99516		10.0023	10.2269	9.37386	13.3484
ENSMUSG00000020019.4	13.7795	16.4099	13.4682	18.3593		19.9478	18.7581	14.7348	16.5797		13.9924	14.3531	20.4633	14.2449	19.374		21.7659	14.4634	13.4837		18.5155	14.5707	15.7062	22.9081
ENSMUSG00000020021.4	0.614597	0.659278	0.568966	0.826736		0.879267	0.984157	0.513276	1.19596		0.635337	0.419444	0.836829	0.497782	0.808406		0.94343	0.740549	0.832606		0.557607	0.697598	0.927974	0.689295
ENSMUSG00000020022.17	204.054	228.426	225.229	218.294		212.786	216.278	202.557	275.501		218.476	250.43	242.324	219.398	293.957		285.443	141.321	150.981		283.159	270.838	238.404	265.005
ENSMUSG00000020023.18	4.7356	7.818	5.14085	5.97503		6.70606	4.15588	3.94496	5.77612		6.63944	6.10749	5.46554	4.7721	5.93482		5.28887	10.7038	11.9634		5.36444	6.9168	4.43062	5.36543
ENSMUSG00000020024.7	3.27682	3.69266	3.15933	3.65999		3.17625	3.07085	3.43457	3.97034		2.94307	3.39175	3.53735	3.61341	4.4257		4.49859	4.91303	4.18477		3.83485	3.66072	3.84011	3.81488
ENSMUSG00000020027.18	8.1068	11.8811	2.09953	5.59522		8.63143	4.03704	5.27387	12.3763		1.29557	3.6194	3.0378	3.2033	2.04962		3.35647	7.94811	3.57012		3.25027	3.10194	3.14437	3.12328
ENSMUSG00000020029.6	106.934	159.762	95.6698	170.243		176.623	129.439	104.586	162.455		95.0022	101.094	127.006	86.8425	137.315		169.827	124.793	110.192		120.081	123.774	106.437	144.117
ENSMUSG00000020032.14	1.33308	1.64392	1.66362	2.4895		1.48771	2.19552	2.55325	2.48255		0.987266	1.28573	2.25379	1.87623	2.26927		2.82577	2.06834	2.00271		1.76713	1.67532	1.33302	2.19928
ENSMUSG00000020034.7	2.76558	5.50374	3.89407	4.81445		4.72044	4.18572	3.18521	3.19887		6.1658	4.42311	4.89311	3.42309	5.60567		4.79246	5.36883	4.25026		5.12579	4.15761	3.33593	5.90591
ENSMUSG00000020038.10	0.57672	3.72877	1.31732	1.11145		3.12279	0.718558	0.544985	2.71956		3.02296	1.22121	1.16609	0.628371	1.67644		2.03742	1.46098	1.1082		1.91802	2.68236	1.12809	0.729211
ENSMUSG00000020042.15	0.801919	0.617847	0.850171	0.578742		0.423507	0.80574	0.661479	0.521371		0.504431	0.700198	0.587737	0.566754	0.910746		0.65577	0.537982	0.961313		0.786656	0.475379	0.866946	0.556858
ENSMUSG00000020044.13	450.803	414.216	350.703	393.343		325.215	344.59	346.116	397.051		284.162	321.9	309.758	300.544	381.217		305.455	206.465	340.958		239.136	215.174	323.007	275.865
ENSMUSG00000020048.13	158.863	165.291	177.212	153.726		175.294	148.885	143.558	228.992		146.004	122.824	114.546	132.236	152.173		138.588	87.231	105.475		151.866	137.44	122.843	146.893
ENSMUSG00000020051.17	578.902	524.695	479.947	606.564		554.689	482.918	414.703	551.256		364.102	487.045	452.113	422.943	730.322		536.449	289.107	457.544		642.172	504.988	401.684	670.311
ENSMUSG00000020053.18	0.796456	1.04572	1.42412	1.73906		0.867095	1.78426	1.20198	1.43645		0.339813	0.330135	1.284	0.902532	0.937772		0.696795	1.30228	0.787649		0.610508	0.703355	0.630837	0.57888
ENSMUSG00000020056.16	15.7214	18.6091	19.1743	19.46		19.1046	18.7084	16.0365	17.2856		15.4859	18.6127	18.0386	16.7709	23.6411		22.8205	15.8528	15.3463		20.7989	19.142	18.4332	24.1203
ENSMUSG00000020057.2	1.31836	1.82503	2.03923	2.46358		2.07869	2.26448	2.16163	2.51346		1.32813	1.39494	1.94639	1.48216	2.13221		2.22044	1.05452	1.5669		2.34381	2.24951	1.79771	1.97383
ENSMUSG00000020059.9	0.048012	0.224194	0.190903	0.185976		0.095799	0.047888	0	0.209501		0.181729	0.267011	0.068957	0.09554	0.052105		0.114152	0.083787	0.062109		0	0.03739	0.094531	0.054468
ENSMUSG00000020062.7	74.0901	34.0681	107.646	27.401		26.813	84.6744	87.2917	44.6998		68.3857	62.8027	41.0533	78.5817	55.3723		61.4181	70.4955	75.2791		50.4984	49.0184	81.9962	47.6867
ENSMUSG00000020063.16	6.72321	6.27314	5.66602	6.40155		6.82718	5.51583	4.6747	8.93026		5.67525	5.78913	5.9394	4.87389	7.57191		8.172	8.03816	8.58987		6.00469	4.69797	5.65104	6.3936
ENSMUSG00000020064.9	26.5348	16.3895	34.0624	16.6938		14.5077	24.8467	26.7614	16.393		22.2082	18.0757	11.6449	19.2458	18.0249		12.439	23.3916	31.2101		13.3436	12.1895	23.0433	13.8164
ENSMUSG00000020069.16	4.54118	4.67038	5.0464	5.53766		6.80692	5.84305	3.88972	6.57756		3.27582	3.93121	4.27619	3.86331	4.81079		4.33118	14.8806	12.0759		5.01617	4.65268	3.59241	5.72019
ENSMUSG00000020070.18	2.5184	2.92948	2.38484	3.3247		2.55394	3.82535	2.70041	3.19582		2.98149	3.74899	3.64435	2.8134	4.73176		3.42319	5.02649	3.90613		3.54796	3.28445	2.87358	4.07809
ENSMUSG00000020072.15	9.45067	6.89018	9.02942	12.795		9.79596	4.90774	4.53765	15.1329		4.84848	8.36047	9.03555	5.96544	14.2067		15.1908	8.86621	8.13479		16.9175	13.7206	8.11402	16.2971
ENSMUSG00000020074.7	16.3209	12.6188	15.0332	14.8033		18.1911	15.5143	13.2169	15.1165		12.2603	12.9303	10.7386	14.2825	12.8195		12.3666	23.6948	26.8712		14.3313	15.6161	13.4827	17.629
ENSMUSG00000020075.8	10.1195	8.75237	7.85579	8.18991		9.10098	9.77065	7.94153	11.5209		8.03328	6.71049	7.52889	7.95371	9.2926		11.585	9.44077	10.5721		6.84974	7.14618	7.85362	8.54126
ENSMUSG00000020076.7	21.1084	24.3795	21.7476	22.311		22.634	22.0176	20.5823	28.9526		19.2424	19.2537	21.0409	18.2991	26.0358		28.2405	28.0976	28.93		24.0117	20.151	23.1743	22.2944
ENSMUSG00000020077.14	9.75805	18.3682	9.62407	12.9825		17.2609	12.1615	10.9554	13.5488		14.1395	9.97533	10.7304	8.50279	17.3875		15.2457	9.52388	8.53651		13.8422	14.2251	9.74079	14.7796
ENSMUSG00000020078.16	24.4549	25.6586	24.1131	26.0091		25.5692	25.1399	20.4718	26.1692		20.6864	23.685	23.6924	25.0162	30.6885		30.4301	22.0265	22.2068		25.9576	23.8503	24.784	27.7835
ENSMUSG00000020079.15	10.3732	11.3226	11.1295	11.9739		9.70828	11.3887	10.6325	13.2999		9.06099	10.2444	9.98002	8.74569	11.3038		12.4258	9.77391	10.2575		12.0454	11.3525	11.1515	12.9306
ENSMUSG00000020080.8	0.437599	0.40339	0.378595	0.279058		0.371466	0.273884	0.46075	0.279478		0.179782	0.286411	0.425198	0.517268	0.488941		0.58365	1.44603	0.331729		0.456121	0.493887	0.335496	0.323737
ENSMUSG00000020083.13	2.46975	3.46236	2.87746	4.18		3.33606	2.48145	2.77204	3.19584		1.82913	3.91938	3.08719	1.96294	3.35686		4.14377	2.54741	3.6807		4.51604	3.43963	2.91245	3.40767
ENSMUSG00000020085.15	5.65431	10.0393	6.25273	9.21441		8.67653	5.99079	6.06356	11.6979		6.66901	8.37582	5.94635	6.05899	6.99986		6.68409	5.48078	5.86327		8.09517	8.75949	6.48669	7.0963
ENSMUSG00000020086.6	2.37068	2.72415	2.35597	1.97197		2.11214	3.28449	2.74833	2.20997		2.71497	2.84349	2.78111	2.7765	2.95931		3.41217	2.28742	2.36155		2.70916	2.52541	2.41504	2.69647
ENSMUSG00000020087.5	17.9919	20.6243	19.4756	17.7397		18.1287	19.0786	17.8159	18.7423		19.4592	16.7638	15.1288	18.4273	19.0555		16.7412	7.36866	11.0136		23.1223	23.4079	19.1583	18.3939
ENSMUSG00000020088.10	45.2652	51.4274	44.881	48.7451		45.4124	41.6067	39.8763	55.782		42.6795	42.9582	43.0503	42.431	50.2239		54.562	39.4431	38.4741		46.1298	43.0847	42.2648	46.6137
ENSMUSG00000020089.8	16.5147	23.0265	18.3171	25.1416		19.6368	20.1219	17.4507	37.126		15.3587	16.9755	21.1832	15.4112	21.6495		26.4993	10.5645	13.7466		22.286	22.0584	19.8616	24.226
ENSMUSG00000020091.15	10.2816	10.7191	11.2927	10.7381		11.7427	12.0995	10.7742	11.2247		8.07069	9.57941	10.6178	9.75163	14.859		13.8139	11.4262	16.3415		10.3581	13.1047	11.2165	14.2442
ENSMUSG00000020092.9	1.11317	2.11666	0.788969	1.5706		2.39152	1.67782	0.947295	1.66183		1.61151	1.16364	1.17969	0.73347	1.49438		2.14376	1.52907	1.4082		1.48927	1.59047	1.00639	1.66844
ENSMUSG00000020097.14	15.1925	16.9045	13.6785	18.1237		18.0196	16.3616	13.7451	20.6255		14.0872	14.6108	18.3319	14.3631	21.3247		23.7677	18.6914	20.9254		18.5455	18.1167	17.843	20.4628
ENSMUSG00000020098.7	188.721	193.389	184.256	211.379		175.464	188.244	158.66	218.434		160.813	184.062	196.592	168.513	253.135		225.827	91.2105	131.309		235.389	198.011	187.074	242.529
ENSMUSG00000020099.8	1.37624	2.28292	1.42045	2.06801		2.39852	1.88461	1.38935	1.93109		1.40349	1.17202	1.67153	1.31076	1.85918		1.86529	1.24492	1.22248		1.74645	1.57858	1.69395	1.8083
ENSMUSG00000020100.15	14.8926	6.96773	13.8658	9.71452		9.40754	17.0355	18.2594	8.51476		11.31	10.8252	14.5976	18.768	15.2467		13.7256	9.89882	21.5353		11.3299	12.7984	19.7941	15.92
ENSMUSG00000020101.14	0.896482	2.50617	0.909547	2.48453		1.88569	2.30239	1.9881	2.22482		1.23022	1.8936	1.26552	1.23926	1.32088		1.48848	1.53366	1.24472		2.32888	1.67996	2.20171	1.27758
ENSMUSG00000020102.15	27.6092	49.3312	22.1399	58.1608		44.0284	34.9097	28.7055	58.4513		26.9421	25.4696	46.8032	28.7532	47.417		58.766	35.103	42.8097		41.4918	41.65	34.5381	50.605
ENSMUSG00000020105.9	3.38138	3.93551	3.1411	4.52735		4.57804	3.71761	3.30811	3.81823		2.36474	3.25747	4.0535	3.35483	5.78787		5.23741	7.41957	8.30163		5.40212	3.83448	3.1046	4.21408
ENSMUSG00000020107.10	22.9618	22.6939	23.7632	20.3096		21.3698	25.2441	26.5246	21.6731		33.514	23.9951	19.593	25.728	26.7835		28.3812	17.0619	21.445		21.5771	20.9862	23.3564	24.2364
ENSMUSG00000020108.4	9.24155	9.38292	2.62479	4.53705		11.7111	5.41636	5.00783	8.40982		27.9406	12.6876	5.10578	4.43419	8.12771		5.05661	2.17353	4.23701		4.67921	3.78207	3.48262	4.13995
ENSMUSG00000020109.13	20.111	22.0499	23.7659	19.6681		20.9033	23.2916	20.9854	20.7908		20.6303	19.7724	19.4097	18.2731	26.2287		24.2716	15.7924	21.0249		20.3478	20.2572	19.4616	23.1585
ENSMUSG00000020111.15	18.3123	18.0093	18.7634	19.2078		17.271	17.965	16.1873	21.2328		17.4	18.0027	18.6475	17.2706	25.5561		26.8933	14.1498	16.5833		22.3057	20.7953	19.1	22.9273
ENSMUSG00000020114.12	15.6147	17.917	16.0545	18.7212		22.2075	17.1798	14.6007	19.0859		15.379	16.3099	17.0475	15.3361	20.3047		21.1564	19.516	23.5227		20.3036	21.5814	16.5199	22.7338
ENSMUSG00000020115.3	10.9824	11.0575	10.8635	10.5943		10.3098	10.6651	9.43188	11.1624		9.4783	9.43346	8.84283	9.05842	10.9034		11.6336	15.0557	15.614		10.7946	8.8609	8.67239	11.5834
ENSMUSG00000020116.7	22.084	18.9661	21.32	20.2674		18.3875	21.6987	20.5718	24.736		23.4254	21.9907	22.2105	25.1532	26.8045		25.4262	12.9818	14.9519		23.2482	20.1622	23.596	28.0304
ENSMUSG00000020120.15	0.372708	0.566515	0.490378	0.598968		1.28889	1.21083	1.01783	0.962267		0.423331	0.888006	0.424047	0.424379	0.507949		0.611302	0.925605	0.723587		1.05594	0.595334	0.774443	0.827311
ENSMUSG00000020121.15	0.549869	0.921465	0.333278	0.471954		0.448738	0.518046	0.606079	0.635632		0.255877	0.303499	0.473359	0.333638	0.441033		0.8793	2.00379	1.80177		0.506116	0.813264	0.783428	0.704963
ENSMUSG00000020122.16	18.5242	16.4634	16.1107	15.919		14.5962	17.3765	14.7866	17.2432		17.1837	14.9687	11.6902	15.549	19.0303		20.2788	24.9969	31.9631		13.7741	14.8798	17.4258	17.8716
ENSMUSG00000020123.6	3.05887	2.04126	2.71045	5.03205		3.17141	3.22309	2.10729	4.21243		1.74028	1.37917	3.78618	2.58794	3.55616		4.62196	3.20135	3.52589		3.31661	3.00301	3.53102	4.01321
ENSMUSG00000020124.10	29.12	27.6771	29.4673	29.2718		26.6954	30.0048	27.2329	28.9075		27.1189	26.0843	26.66	27.9373	29.2381		26.8818	31.4096	35.3103		30.1616	26.3823	28.8359	28.9356
ENSMUSG00000020128.15	16.8419	14.7228	18.921	17.8415		16.0956	15.56	14.8798	16.8902		13.4996	13.461	14.6489	15.9178	16.3984		17.8181	22.2416	23.2426		15.8059	17.6368	15.3764	17.0199
ENSMUSG00000020130.9	8.16298	9.45186	7.29307	6.32522		9.51675	7.94831	8.58531	8.26907		8.93178	7.37612	9.4768	7.2513	10.1038		11.391	11.8885	12.672		9.44489	10.2044	9.02517	9.51476
ENSMUSG00000020131.14	0.256178	0.562467	0.345461	0.30438		0.801612	0.332481	0.445247	0.379756		0.533354	0.684928	0.494494	0.189234	0.751473		0.781657	1.4599	1.00555		0.653454	1.1765	0.254171	0.578908
ENSMUSG00000020132.10	12.143	12.2803	11.4338	13.1081		12.8169	12.1925	11.3771	14.4735		9.96457	10.72	11.5757	10.8953	12.1797		17.3318	13.616	12.5334		11.1564	12.2143	12.4731	14.2377
ENSMUSG00000020133.8	9.87598	10.3454	9.38887	9.84683		10.3767	9.62822	9.01214	10.3029		8.56957	9.19877	9.88626	9.8446	12.3599		13.025	7.29666	6.61648		10.5266	10.1037	9.33768	11.7319
ENSMUSG00000020134.13	4.03806	6.1307	2.77489	4.52439		4.73393	4.46888	3.3344	5.63875		3.99324	3.45626	3.98249	3.02591	4.3104		6.74998	7.04451	5.83693		3.26562	3.76153	3.30449	3.97458
ENSMUSG00000020135.13	0.434544	0.138083	0.100906	0.191179		0.110308	0.126523	0.253162	0.223721		0.088968	0.103527	0.125526	0.107075	0.147118		0.136773	0.204471	0.182175		0.135002	0.556735	0.096781	0.2435
ENSMUSG00000020137.5	4.9757	1.98433	4.1356	5.72955		4.27768	4.45204	4.59013	5.81366		2.75056	3.7142	3.74386	3.49266	4.64841		6.1721	5.37736	5.93573		4.33874	4.61163	4.59617	5.36479
ENSMUSG00000020140.15	0.078233	0.088252	0.159105	0.16542		0.096679	0.192923	0.171419	0.214846		0.031211	0.061739	0.091598	0.042377	0.105504		0.143252	0.046203	0.114483		0.068963	0.132372	0.120215	0.313544
ENSMUSG00000020142.12	5.01201	3.70279	8.24838	3.51663		2.11323	7.38205	8.45502	3.81175		3.82693	3.19514	2.44985	3.29216	2.6248		1.8244	0.718845	4.71192		2.1058	2.42123	3.89813	1.94239
ENSMUSG00000020143.15	0.450786	0.544211	0.389573	0.498534		0.672651	0.987525	0.892952	0.572637		0.268658	0.509664	0.223309	0.22916	0.238937		0.258739	0.691259	0.759602		0.465698	0.273124	0.293247	0.254688
ENSMUSG00000020149.17	65.1106	69.9526	69.463	70.0297		65.6719	59.9694	66.6772	77.5723		51.3883	62.5925	59.597	60.902	67.7137		66.0005	48.7112	64.0315		61.6152	71.3811	62.0118	73.2732
ENSMUSG00000020150.13	11.6507	11.5337	16.0355	17.1583		16.3259	14.787	12.2669	19.467		10.194	15.8622	13.5049	9.70168	19.4593		17.7715	6.14275	13.5518		17.1297	15.7821	16.2704	15.1626
ENSMUSG00000020151.16	0.216237	0.283596	0.254396	0.350736		0.604309	0.312775	0.362387	0.416827		0.287028	0.098166	0.512573	0.382955	0.204296		0.473835	0.535468	0.303585		0.289701	0.240469	0.355333	0.145012
ENSMUSG00000020152.7	41.4135	39.5943	46.5106	40.0827		38.5092	39.4703	34.7633	42.0544		35.9271	37.6383	34.9064	36.2043	44.6602		46.0683	29.8853	37.2549		39.0729	37.6405	40.8635	46.1195
ENSMUSG00000020153.14	123.136	129.098	142.345	141.626		132.568	140.094	127.833	182.262		120.715	131.619	143.876	127.906	185.278		177.554	113.729	95.4484		173.175	145.77	131.111	156.847
ENSMUSG00000020154.10	6.60133	8.56823	6.6642	8.14325		10.0511	8.00673	6.35272	8.5286		6.0875	5.75706	6.52438	5.01141	7.26616		8.80442	9.67275	8.69117		6.45402	6.73097	6.1762	7.23739
ENSMUSG00000020156.16	3.12477	7.34606	3.90117	8.37683		8.4713	5.36885	4.0241	6.33378		3.08542	4.10762	6.21596	3.61036	4.77168		7.40365	5.96123	6.07111		6.6297	6.97488	4.66786	5.98398
ENSMUSG00000020160.18	1.4556	1.60793	1.00576	1.65287		1.75199	1.84864	1.22162	1.87562		0.757715	1.087	1.2204	1.00582	1.50459		2.06432	3.47289	2.07385		1.33235	1.1866	1.26269	1.62726
ENSMUSG00000020163.12	485.994	500.905	508.838	518.379		497.686	498.13	483.519	563.649		500.96	592.609	612.76	496.076	734.029		709.191	299.771	336.244		729.387	678.927	543.149	693.306
ENSMUSG00000020166.15	15.4701	18.9391	19.3489	19.7377		19.886	19.0926	17.5667	21.0413		16.9536	16.6274	18.0792	16.9631	21.6716		22.0961	20.9668	22.339		20.0938	19.5324	18.126	20.9091
ENSMUSG00000020167.14	4.74947	4.47619	4.49142	5.81924		6.46873	6.09101	6.1538	6.24116		4.12881	5.24173	5.51547	4.76024	6.97937		8.49043	5.81546	5.41119		5.82565	5.96119	5.20431	6.91954
ENSMUSG00000020169.4	0.086131	0.240804	0.043822	0.073229		0.100343	0.21289	0.151133	0.191422		0.081946	0.210427	0.353002	0.238047	0.261957		0.210162	0.228226	0.311387		0.23017	0.368184	0.269696	0.437512
ENSMUSG00000020170.4	3.66865	3.94153	3.32319	3.54726		4.1524	3.67497	3.32303	4.61961		3.2437	3.97425	3.32145	3.63449	4.14522		4.42258	7.06217	7.27512		3.35435	3.86076	2.94546	5.04975
ENSMUSG00000020171.8	11.265	11.7354	11.4382	11.1285		10.6981	11.6271	10.6225	12.8855		8.39751	10.8218	12.1994	10.3111	13.7557		16.2437	9.57373	8.75651		12.7137	10.7108	10.8166	12.9257
ENSMUSG00000020173.17	6.14041	6.67541	5.5027	6.92404		8.24366	5.47762	5.21758	7.39469		5.38032	3.56135	5.126	4.16947	5.78385		5.59531	7.4872	9.88653		5.75014	6.41027	5.78231	6.19367
ENSMUSG00000020175.14	1.28173	0.750461	0.658742	0.852286		0.632468	0.769229	0.788036	0.500674		0.567748	0.384393	0.851477	1.02872	2.18364		1.24675	0.400258	1.2481		0.558582	0.658435	0.434805	0.553726
ENSMUSG00000020176.17	6.82547	8.12436	8.31337	7.91985		9.51481	7.39794	6.46411	8.47451		5.15457	5.6795	6.2823	5.87755	9.83804		8.55753	12.2331	11.6942		8.29694	7.32315	7.34161	8.40368
ENSMUSG00000020178.6	0.316697	0.753256	0.929831	1.47494		1.00387	0.754761	1.36108	0.737434		0.40821	0.410534	0.664648	0.516052	0.88496		1.33841	0.747564	0.449247		1.0113	0.634332	0.849906	0.754956
ENSMUSG00000020180.10	12.4006	12.2451	20.1606	15.6714		15.452	18.0884	18.4141	17.3392		11.7331	13.7564	13.0018	15.4996	16.7541		20.4797	17.0489	16.3569		14.4502	16.1253	15.3305	16.4262
ENSMUSG00000020181.16	0.097229	0.14848	0.110418	0.191443		0.556465	0.352685	0.191934	0.23251		0.036068	0.107568	0.152757	0.114866	0.087682		0.173708	0.338486	0.247629		0.289099	0.118995	0.149671	0.168932
ENSMUSG00000020182.16	37.7268	42.9474	19.5302	54.345		45.4219	44.7202	39.4333	52.2487		25.6177	35.3304	67.8293	55.3886	79.7626		83.3699	42.6323	37.9104		55.6454	46.2302	62.0628	91.7057
[truncated: 17,626 more rows]

## Sheet: 5
Supplementary table 5.The detailed information of novel lncRNAs.
Transcript_ID	Gene_ID	gene_name	chromosome	start	end	strand	exons	splice_len	gene_type	lncRNA_type	closest_PCG	closest_PCT	distance_PCG	closest_PCG_Name
TU16	G10	NA	chr1	6186882	6189200	-	2	2234	NA	intergenic	-	ENSMUSG00000025907.14	16997	Rb1cc1
TU22	G16	NA	chr1	7179330	7179747	-	2	388	NA	intergenic	-	ENSMUSG00000051285.17	5702	Pcmtd1
TU38	G25	NA	chr1	9235397	9237212	-	2	1778	NA	intronic	ENSMUST00000140295.7	ENSMUSG00000025909.16	12107	Sntg1
TU77	G46	NA	chr1	9803622	9806525	+	2	2509	NA	intronic	ENSMUST00000168907.7	ENSMUSG00000025915.14	5376	Sgk3
TU79	G48	NA	chr1	13268066	13278357	+	2	10172	NA	intronic	ENSMUST00000081713.10	ENSMUSG00000005886.14	7612	Ncoa2
TU189	G108	NA	chr1	20295047	20310527	+	2	6821	NA	antisense	ENSMUST00000088448.11	ENSMUSG00000043760.16	0	Pkhd1
TU228	G138	NA	chr1	23807022	23807507	+	2	463	NA	intronic	ENSMUST00000063663.5	ENSMUSG00000026156.8	7714	B3gat2
TU231	G141	NA	chr1	23821084	23832634	+	2	11511	NA	intronic	ENSMUST00000063663.5	ENSMUSG00000026155.13	5344	Smap1
TU229	G139	NA	chr1	25015479	25015917	-	2	401	NA	intergenic	-	ENSMUSG00000033569.17	51559	Adgrb3
TU276	G170	NA	chr1	36016652	36021556	+	3	651	NA	intergenic	-	ENSMUSG00000045216.7	46844	Hs6st1
TU515	G288	NA	chr1	45925861	45928370	+	2	548	NA	antisense	ENSMUST00000186755.1	ENSMUSG00000025993.10	0	Slc40a1
TU541	G303	NA	chr1	52248972	52250998	-	2	852	NA	intergenic	-	ENSMUSG00000026103.14	15740	Gls
TU708	G393	NA	chr1	55720832	55733526	-	2	7374	NA	intronic	ENSMUST00000042986.9	ENSMUSG00000038349.10	1595	Plcl1
TU716	G397	NA	chr1	58593877	58594420	-	2	234	NA	intronic	ENSMUST00000027193.8	ENSMUSG00000026032.8	1229	Ndufb3
TU881	G500	NA	chr1	64545208	64546487	-	3	1162	NA	intronic	ENSMUST00000185594.6	ENSMUSG00000025958.14	4362	Creb1
TU882	G501	NA	chr1	64557823	64559639	-	2	1436	NA	antisense	ENSMUST00000188855.6	ENSMUSG00000025958.14	0	Creb1
TU864	G492	NA	chr1	65135839	65137246	-	2	1131	NA	intergenic	-	ENSMUSG00000044816.10	12625	AC101869.3
TU866	G493	NA	chr1	65139637	65142850	+	2	943	NA	intergenic	-	ENSMUSG00000025950.16	15766	Idh1
TU974	G552	NA	chr1	68630487	68648723	-	2	584	NA	intronic	ENSMUST00000119142.7	ENSMUSG00000062209.15	69805	Erbb4
TU982	G557	NA	chr1	69036808	69097002	-	2	10768	NA	intronic	ENSMUST00000119142.7	ENSMUSG00000062209.15	10673	Erbb4
TU942	G532	NA	chr1	72236998	72244541	-	2	277	NA	intergenic	-	ENSMUSG00000026189.13	14626	Pecr
TU969	G548	NA	chr1	73855576	73856843	+	2	569	NA	intergenic	-	ENSMUSG00000055322.15	53388	Tns1
TU998	G566	NA	chr1	74073719	74075841	+	2	737	NA	intronic	ENSMUST00000169786.7	ENSMUSG00000055322.15	3358	Tns1
TU1077	G601	NA	chr1	74432303	74434983	-	2	200	NA	antisense	ENSMUST00000027366.12	ENSMUSG00000026175.12	0	Vil1
TU1062	G592	NA	chr1	74949791	74954222	+	2	279	NA	antisense	ENSMUST00000164097.3	ENSMUSG00000006538.12	864	Ihh
TU1168	G633	NA	chr1	78825501	78833865	+	2	433	NA	intergenic	-	ENSMUSG00000047330.8	5473	Kcne4
TU1175	G635	NA	chr1	78864579	79002715	+	4	1030	NA	intergenic	-	ENSMUSG00000047330.8	44551	Kcne4
TU1193	G647	NA	chr1	81618266	81619323	+	3	649	NA	intergenic	-	ENSMUSG00000054976.14	276502	Nyap2
TU1245	G666	NA	chr1	84945825	84951921	+	2	285	NA	intergenic	-	ENSMUSG00000026220.6	10691	Slc16a14
TU1410	G764	NA	chr1	88044804	88049423	+	2	392	NA	intergenic	-	ENSMUSG00000090165.8	5965	Ugt1a10
TU1454	G795	NA	chr1	91442919	91444574	+	2	946	NA	intronic	ENSMUST00000069620.9	ENSMUSG00000055866.9	11	Per2
TU1611	G888	NA	chr1	93916709	93985962	-	2	206	NA	antisense	ENSMUST00000178757.7	ENSMUSG00000073608.4	1506	RP24-171A4.2
TU1596	G878	NA	chr1	105004081	105005431	-	2	957	NA	intergenic	-	ENSMUSG00000050840.8	8600	Cdh20
TU1597	G878	NA	chr1	105004081	105004937	-	2	517	NA	intergenic	-	ENSMUSG00000050840.8	8600	Cdh20
TU1600	G881	NA	chr1	105154637	105157892	-	2	231	NA	intergenic	-	ENSMUSG00000047496.6	119022	Rnf152
TU1648	G913	NA	chr1	106687038	106692045	+	2	2779	NA	intronic	ENSMUST00000112751.1	ENSMUSG00000057329.7	18294	Bcl2
TU1659	G920	NA	chr1	112838388	112838826	-	2	227	NA	intergenic	-	ENSMUSG00000038702.6	973470	Dsel
TU1667	G924	NA	chr1	113098073	113102007	-	3	461	NA	intergenic	-	ENSMUSG00000038702.6	1233155	Dsel
TU1671	G928	NA	chr1	118759736	118760701	-	2	507	NA	intergenic	-	ENSMUSG00000048402.14	73431	Gli2
TU1793	G996	NA	chr1	127384806	127387342	-	2	288	NA	antisense	ENSMUST00000189427.6	ENSMUSG00000036155.13	0	Mgat5
TU1794	G997	NA	chr1	127387454	127418511	-	2	302	NA	antisense	ENSMUST00000189427.6	ENSMUSG00000036155.13	0	Mgat5
TU2003	G1113	NA	chr1	133206878	133211264	-	2	3160	NA	intronic	ENSMUST00000187285.6	ENSMUSG00000041757.16	25278	Plekha6
TU1982	G1098	NA	chr1	135323061	135323629	-	2	214	NA	intergenic	-	ENSMUSG00000048096.7	1178	Lmod1
TU2067	G1159	NA	chr1	138322813	138327934	+	3	498	NA	intergenic	-	ENSMUSG00000026394.5	33351	Atp6v1g3
TU2129	G1206	NA	chr1	138985042	138986356	-	2	1194	NA	intronic	ENSMUST00000094505.5	ENSMUSG00000056268.15	17214	Dennd1b
TU2156	G1227	NA	chr1	151017572	151033226	-	3	290	NA	intergenic	-	ENSMUSG00000066842.18	24137	Hmcn1
TU2180	G1243	NA	chr1	151147711	151149066	+	2	1050	NA	intergenic	-	ENSMUSG00000114212.1	33471	RP23-393I20.2
TU2182	G1245	NA	chr1	151149467	151168694	+	2	3754	NA	intergenic	-	ENSMUSG00000114212.1	13843	RP23-393I20.2
TU2173	G1237	NA	chr1	151192509	151198738	-	2	200	NA	antisense	ENSMUST00000224330.1	ENSMUSG00000114694.1	0	RP23-393I20.5
TU2174	G1238	NA	chr1	151193361	151200042	-	2	655	NA	antisense	ENSMUST00000224330.1	ENSMUSG00000114694.1	0	RP23-393I20.5
TU2175	G1238	NA	chr1	151193361	151200042	-	2	655	NA	antisense	ENSMUST00000224330.1	ENSMUSG00000114694.1	0	RP23-393I20.5
TU2270	G1293	NA	chr1	153909394	153909640	-	2	200	NA	antisense	ENSMUST00000086199.11	ENSMUSG00000026473.15	0	Glul
TU2598	G1484	NA	chr1	164416469	164418691	-	2	1738	NA	intronic	ENSMUST00000193808.5	ENSMUSG00000026575.15	13392	Nme7
TU2625	G1504	NA	chr1	165480964	165481315	-	2	233	NA	antisense	ENSMUST00000027853.5	ENSMUSG00000026568.6	0	Mpc2
TU2582	G1476	NA	chr1	166315668	166316059	-	2	200	NA	antisense	ENSMUST00000111416.6	ENSMUSG00000040612.13	0	Ildr2
TU2607	G1491	NA	chr1	168293656	168329497	+	2	35764	NA	intronic	ENSMUST00000188912.6	ENSMUSG00000052534.15	84061	Pbx1
TU2611	G1495	NA	chr1	168370139	168403943	+	2	33742	NA	intronic	ENSMUST00000188912.6	ENSMUSG00000052534.15	20499	Pbx1
TU2608	G1492	NA	chr1	170139912	170141935	+	3	1857	NA	intergenic	-	ENSMUSG00000026670.15	3	Uap1
TU2632	G1511	NA	chr1	170427180	170436685	+	2	464	NA	intronic	ENSMUST00000160456.7	ENSMUSG00000038473.14	18118	Nos1ap
TU2633	G1511	NA	chr1	170427180	170428541	+	2	509	NA	intronic	ENSMUST00000160456.7	ENSMUSG00000038473.14	18118	Nos1ap
TU2635	G1513	NA	chr1	170496476	170497360	+	2	837	NA	intronic	ENSMUST00000160456.7	ENSMUSG00000038473.14	17255	Nos1ap
TU2917	G1661	NA	chr1	177757308	177761082	-	2	854	NA	intergenic	-	ENSMUSG00000015961.8	1880	Adss
TU3027	G1729	NA	chr1	183353740	183354086	+	2	299	NA	intergenic	-	ENSMUSG00000056050.12	2632	Mia3
TU3029	G1729	NA	chr1	183353740	183354086	+	2	299	NA	intergenic	-	ENSMUSG00000056050.12	2632	Mia3
TU3030	G1729	NA	chr1	183353740	183354086	+	2	299	NA	intergenic	-	ENSMUSG00000056050.12	2632	Mia3
TU3031	G1729	NA	chr1	183353740	183354086	+	2	251	NA	intergenic	-	ENSMUSG00000056050.12	2632	Mia3
TU3078	G1755	NA	chr1	186731050	186732152	-	2	638	NA	intronic	ENSMUST00000001339.5	ENSMUSG00000001305.5	3964	Rrp15
TU3099	G1768	NA	chr1	187262316	187264096	-	2	1724	NA	intronic	ENSMUST00000160481.7	ENSMUSG00000039210.16	26485	Gpatch2
TU3215	G1832	NA	chr1	187685549	187779596	+	2	93954	NA	intronic	ENSMUST00000110939.7	ENSMUSG00000026610.13	13729	Esrrg
TU3216	G1832	NA	chr1	187685549	187779596	+	2	93980	NA	intronic	ENSMUST00000110939.7	ENSMUSG00000026610.13	13729	Esrrg
TU3219	G1834	NA	chr1	187789758	187791427	+	2	1633	NA	intronic	ENSMUST00000110939.7	ENSMUSG00000026610.13	1898	Esrrg
TU3148	G1795	NA	chr1	191869580	191872166	+	2	1094	NA	intergenic	-	ENSMUSG00000037434.7	34601	Slc30a1
TU3152	G1799	NA	chr1	191928596	191934026	+	2	5158	NA	intergenic	-	ENSMUSG00000037434.7	15349	Slc30a1
TU3624	G2047	NA	chr10	5539333	5539694	-	2	308	NA	intronic	ENSMUST00000215295.1	ENSMUSG00000096054.3	2254	Syne1
TU3312	G1884	NA	chr10	5768544	5791464	-	4	615	NA	intergenic	-	ENSMUSG00000019773.7	7696	Fbxo5
TU3346	G1906	NA	chr10	7181160	7183370	-	2	682	NA	intronic	ENSMUST00000015346.11	ENSMUSG00000015202.13	20353	Cnksr3
TU3383	G1932	NA	chr10	8818271	8823046	+	3	393	NA	intronic	ENSMUST00000015449.5	ENSMUSG00000015305.6	3814	Sash1
TU3384	G1932	NA	chr10	8822809	8826961	+	2	200	NA	intronic	ENSMUST00000015449.5	ENSMUSG00000015305.6	3814	Sash1
TU3434	G1959	NA	chr10	13357818	13419239	+	2	2131	NA	intronic	ENSMUST00000105545.11	ENSMUSG00000062866.16	23499	Phactr2
TU3474	G1982	NA	chr10	14075450	14076434	-	2	932	NA	intronic	ENSMUST00000191138.6	ENSMUSG00000015501.10	577	Hivep2
TU3457	G1975	NA	chr10	17402283	17408426	-	3	542	NA	intergenic	-	ENSMUSG00000039910.10	314792	Cited2
TU3458	G1975	NA	chr10	17403380	17408426	-	2	384	NA	intergenic	-	ENSMUSG00000039910.10	314792	Cited2
TU3493	G1991	NA	chr10	19010288	19012432	+	3	670	NA	antisense	ENSMUST00000105527.1	ENSMUSG00000019850.11	0	Tnfaip3
TU3522	G2004	NA	chr10	20819903	20838818	-	3	427	NA	intergenic	-	ENSMUSG00000019990.15	94825	Pde7b
TU3523	G2004	NA	chr10	20819903	20824136	-	2	387	NA	intergenic	-	ENSMUSG00000019990.15	94825	Pde7b
TU3549	G2026	NA	chr10	23787450	23788385	-	2	782	NA	intergenic	-	ENSMUSG00000061983.7	175	Rps12
TU3585	G2043	NA	chr10	24841362	24860144	+	2	1503	NA	antisense	ENSMUST00000219342.1	ENSMUSG00000019984.16	0	Med23
TU3736	G2131	NA	chr10	33273613	33458208	-	4	1566	NA	antisense	ENSMUST00000095762.4	ENSMUSG00000019787.9	5	Trdn
TU3737	G2131	NA	chr10	33273613	33278901	-	2	1420	NA	intronic	ENSMUST00000095762.4	ENSMUSG00000019787.9	5	Trdn
TU3739	G2132	NA	chr10	33329836	33352104	-	2	1357	NA	antisense	ENSMUST00000095762.4	ENSMUSG00000019787.9	1597	Trdn
TU3740	G2132	NA	chr10	33349530	33370278	-	3	2586	NA	antisense	ENSMUST00000095762.4	ENSMUSG00000019787.9	1597	Trdn
TU3738	G2131	NA	chr10	33444848	33458208	-	2	659	NA	antisense	ENSMUST00000095762.4	ENSMUSG00000019787.9	5	Trdn
TU4054	G2323	NA	chr10	60712458	60714791	+	2	205	NA	antisense	ENSMUST00000117513.7	ENSMUSG00000020100.15	0	Slc29a3
TU4055	G2324	NA	chr10	60712625	60714953	+	2	200	NA	antisense	ENSMUST00000117513.7	ENSMUSG00000020100.15	0	Slc29a3
TU4256	G2433	NA	chr10	69176666	69225310	-	2	3814	NA	antisense	ENSMUST00000067908.13	ENSMUSG00000019944.14	2427	Rhobtb1
TU4533	G2591	NA	chr10	70002122	70002403	-	2	200	NA	intronic	ENSMUST00000182992.7	ENSMUSG00000069601.14	0	Ank3
TU4240	G2425	NA	chr10	71108149	71119394	+	2	8620	NA	intronic	ENSMUST00000143791.7	ENSMUSG00000014329.14	27423	Bicc1
TU4248	G2429	NA	chr10	71159490	71160800	+	2	397	NA	antisense	ENSMUST00000143791.7	ENSMUSG00000014329.14	0	Bicc1
TU4361	G2492	NA	chr10	76416950	76418335	+	2	220	NA	intronic	ENSMUST00000217838.1	ENSMUSG00000001151.10	25	Pcnt
TU4377	G2503	NA	chr10	76892419	76896981	+	3	275	NA	antisense	ENSMUST00000001148.10	ENSMUSG00000001120.15	0	Pcbp3
TU4378	G2504	NA	chr10	77009422	77010514	+	2	333	NA	intergenic	-	ENSMUSG00000001436.15	21727	Slc19a1
TU4451	G2548	NA	chr10	78594255	78629020	+	2	248	NA	antisense	ENSMUST00000203305.2	ENSMUSG00000071185.5	2291	Olfr1357
TU4675	G2671	NA	chr10	81182033	81182389	-	2	201	NA	antisense	ENSMUST00000047864.10	ENSMUSG00000034994.10	0	Eef2
TU4807	G2733	NA	chr10	83005968	83007949	-	2	1947	NA	intronic	ENSMUST00000040110.7	ENSMUSG00000034612.7	19986	Chst11
TU4970	G2830	NA	chr10	86288859	86295286	-	3	1034	NA	intronic	ENSMUST00000120638.7	ENSMUSG00000059602.14	294	Syn3
TU4921	G2806	NA	chr10	87529836	87532189	-	2	1916	NA	intronic	ENSMUST00000020241.16	ENSMUSG00000020051.17	1430	Pah
TU4948	G2823	NA	chr10	88475452	88476447	+	2	200	NA	antisense	ENSMUST00000134318.7	ENSMUSG00000060002.14	0	Chpt1
TU4961	G2827	NA	chr10	88826349	88831001	+	2	613	NA	antisense	ENSMUST00000004470.8	ENSMUSG00000004356.8	0	Utp20
TU4957	G2827	NA	chr10	88826858	88831001	+	2	441	NA	intergenic	-	ENSMUSG00000004356.8	0	Utp20
TU4994	G2841	NA	chr10	88928223	88936223	-	2	1453	NA	antisense	ENSMUST00000020255.7	ENSMUSG00000020062.7	0	Slc5a8
TU4995	G2841	NA	chr10	88928223	88936223	-	2	1453	NA	antisense	ENSMUST00000020255.7	ENSMUSG00000020062.7	0	Slc5a8
TU4993	G2841	NA	chr10	88928502	88936223	-	2	1177	NA	antisense	ENSMUST00000020255.7	ENSMUSG00000020062.7	0	Slc5a8
TU5097	G2894	NA	chr10	95302787	95304204	-	2	252	NA	intronic	ENSMUST00000053594.6	ENSMUSG00000045867.10	6779	Cradd
TU5206	G2966	NA	chr10	110958970	110959668	+	2	629	NA	intronic	ENSMUST00000041723.14	ENSMUSG00000035798.14	1344	Zdhhc17
TU5197	G2958	NA	chr10	111072935	111079204	+	2	424	NA	intergenic	-	ENSMUSG00000035798.14	62795	Zdhhc17
TU5201	G2962	NA	chr10	111134614	111144554	+	2	281	NA	intergenic	-	ENSMUSG00000020189.14	20198	Osbpl8
TU5268	G2999	NA	chr10	111188040	111190910	-	2	2823	NA	intronic	ENSMUST00000105275.8	ENSMUSG00000020189.14	13825	Osbpl8
TU5380	G3061	NA	chr10	117768732	117769448	-	2	229	NA	intronic	ENSMUST00000064848.6	ENSMUSG00000052798.13	740	Nup107
TU5430	G3084	NA	chr10	126550808	126605088	-	2	732	NA	intergenic	-	ENSMUSG00000025436.12	263339	Xrcc6bp1
TU5431	G3084	NA	chr10	126565010	126605088	-	2	810	NA	intergenic	-	ENSMUSG00000025436.12	263339	Xrcc6bp1
TU5713	G3247	NA	chr10	128804150	128805353	-	2	721	NA	antisense	ENSMUST00000218001.1	ENSMUSG00000025354.5	0	Dnajc14
TU5670	G3222	NA	chr10	128958657	128958930	+	2	200	NA	antisense	ENSMUST00000026398.4	ENSMUSG00000025347.4	0	Mettl7b
TU5664	G3220	NA	chr11	3457885	3461126	-	2	317	NA	intergenic	-	ENSMUSG00000020448.16	5522	Rnf185
TU5843	G3326	NA	chr11	3965760	3967150	-	2	468	NA	antisense	ENSMUST00000109985.7	ENSMUSG00000020430.12	1113	Pes1
TU5721	G3251	NA	chr11	4077735	4078990	-	2	717	NA	antisense	ENSMUST00000068322.6	ENSMUSG00000054986.13	0	Sec14l3
TU5754	G3266	NA	chr11	4182542	4189716	-	2	1093	NA	antisense	ENSMUST00000041042.12	ENSMUSG00000034412.13	1	Tbc1d10a
TU5810	G3303	NA	chr11	4567934	4576326	-	2	8060	NA	intronic	ENSMUST00000109943.9	ENSMUSG00000034354.17	18277	Mtmr3
TU5764	G3275	NA	chr11	4773225	4777385	+	2	3420	NA	intronic	ENSMUST00000109910.8	ENSMUSG00000009073.16	587	Nf2
TU5790	G3288	NA	chr11	5193945	5194260	+	2	278	NA	antisense	ENSMUST00000020662.14	ENSMUSG00000020393.16	0	Kremen1
TU5791	G3288	NA	chr11	5193945	5194260	+	2	202	NA	antisense	ENSMUST00000020662.14	ENSMUSG00000020393.16	0	Kremen1
TU5825	G3313	NA	chr11	5317462	5319425	-	2	342	NA	intronic	ENSMUST00000109867.7	ENSMUSG00000041961.14	19213	Znrf3
TU5800	G3295	NA	chr11	5417876	5440485	+	2	21688	NA	intronic	ENSMUST00000109867.7	ENSMUSG00000041961.14	3903	Znrf3
TU5828	G3316	NA	chr11	5724295	5724595	+	2	237	NA	intronic	ENSMUST00000093362.11	ENSMUSG00000049680.17	1134	Urgcp
TU5830	G3318	NA	chr11	5741355	5742250	+	2	268	NA	intronic	ENSMUST00000170116.7	ENSMUSG00000049680.17	205	Urgcp
TU5856	G3333	NA	chr11	6005652	6011507	+	2	748	NA	intronic	ENSMUST00000109813.8	ENSMUSG00000057897.14	158	Camk2b
TU5858	G3333	NA	chr11	6005652	6011507	+	2	748	NA	intronic	ENSMUST00000109813.8	ENSMUSG00000057897.14	158	Camk2b
TU5859	G3333	NA	chr11	6005652	6011507	+	2	748	NA	intronic	ENSMUST00000109813.8	ENSMUSG00000057897.14	158	Camk2b
TU5863	G3336	NA	chr11	6005652	6011505	-	2	746	NA	intronic	ENSMUST00000019133.10	ENSMUSG00000057897.14	160	Camk2b
TU5864	G3336	NA	chr11	6005652	6011505	-	2	746	NA	intronic	ENSMUST00000019133.10	ENSMUSG00000057897.14	160	Camk2b
TU6026	G3430	NA	chr11	16757217	16790870	-	4	9952	NA	intronic	ENSMUST00000102884.9	ENSMUSG00000020122.16	2770	Egfr
TU6027	G3430	NA	chr11	16759127	16790870	-	3	9009	NA	intronic	ENSMUST00000102884.9	ENSMUSG00000020122.16	2770	Egfr
TU6009	G3419	NA	chr11	20446793	20449369	-	2	321	NA	intergenic	-	ENSMUSG00000049800.13	93884	Sertad2
TU6024	G3429	NA	chr11	20897017	20898718	-	2	265	NA	intergenic	-	ENSMUSG00000042363.14	65961	Lgalsl
TU6074	G3462	NA	chr11	22965860	22969462	-	2	3494	NA	intronic	ENSMUST00000057843.11	ENSMUSG00000044068.7	2543	Zrsr1
TU6141	G3505	NA	chr11	30170230	30182460	+	2	12151	NA	intronic	ENSMUST00000102838.9	ENSMUSG00000020315.18	10785	Sptbn1
TU6126	G3491	NA	chr11	30342261	30365284	-	2	359	NA	intergenic	-	ENSMUSG00000040919.13	60722	RP23-145N4.1
TU6134	G3499	NA	chr11	31467062	31477202	-	3	622	NA	intergenic	-	ENSMUSG00000020303.2	96988	Stc2
TU6193	G3527	NA	chr11	32283922	32296870	-	2	235	NA	antisense	ENSMUST00000093207.3	ENSMUSG00000069917.7	0	Hba-a2
TU6192	G3526	NA	chr11	32284144	32297302	-	2	342	NA	antisense	ENSMUST00000093209.3	ENSMUSG00000069917.7	0	Hba-a2
TU6333	G3594	NA	chr11	43979005	43982831	-	3	449	NA	intergenic	-	ENSMUSG00000050541.14	77795	Adra1b
TU6388	G3633	NA	chr11	45833347	45852052	-	3	4279	NA	antisense	ENSMUST00000109260.1	ENSMUSG00000006169.19	0	Clint1
TU6409	G3645	NA	chr11	48853805	48855633	-	2	1001	NA	intergenic	-	ENSMUSG00000040350.16	1596	Trim7
TU6431	G3659	NA	chr11	48988917	49061424	-	2	641	NA	intronic	ENSMUST00000056759.10	ENSMUSG00000078921.3	976	Tgtp2
TU6411	G3646	NA	chr11	48991665	49064182	+	2	560	NA	antisense	ENSMUST00000059930.2	ENSMUSG00000078921.3	0	Tgtp2
TU6507	G3695	NA	chr11	51431133	51437039	-	2	591	NA	intronic	ENSMUST00000102765.8	ENSMUSG00000063564.13	80167	Col23a1
TU6528	G3704	NA	chr11	51750566	51752362	+	2	1717	NA	intronic	ENSMUST00000109097.8	ENSMUSG00000036391.16	3715	Sec24a
TU6532	G3707	NA	chr11	51855824	51858739	+	2	759	NA	antisense	ENSMUST00000020655.13	ENSMUSG00000020387.15	579	Jade2
TU6594	G3736	NA	chr11	52379102	52383306	-	2	4171	NA	intronic	ENSMUST00000102758.7	ENSMUSG00000020402.11	544	Vdac1
TU6598	G3740	NA	chr11	53865414	53951065	+	2	200	NA	antisense	ENSMUST00000076493.10	ENSMUSG00000063652.10	0	Slc22a21
TU6693	G3805	NA	chr11	54909672	54910023	-	2	231	NA	antisense	ENSMUST00000082430.9	ENSMUSG00000018339.11	0	Gpx3
TU6696	G3807	NA	chr11	54929945	54951076	-	2	1029	NA	NA	ENSMUST00000102731.7	ENSMUSG00000020400.17	662	Tnip1
TU6652	G3782	NA	chr11	55472712	55487088	-	2	3813	NA	antisense	ENSMUST00000018727.3	ENSMUSG00000018583.5	30	G3bp1
TU6739	G3835	NA	chr11	58324713	58327180	-	2	1259	NA	intronic	ENSMUST00000186859.1	ENSMUSG00000049755.14	35	Zfp672
TU6776	G3853	NA	chr11	60246813	60248258	+	2	1398	NA	intronic	ENSMUST00000095254.11	ENSMUSG00000000538.18	673	Tom1l2
TU6838	G3890	NA	chr11	61343867	61344092	+	2	200	NA	antisense	ENSMUST00000010267.9	ENSMUSG00000010122.14	0	Slc47a1
TU6918	G3931	NA	chr11	62552247	62552964	-	2	262	NA	antisense	ENSMUST00000019649.3	ENSMUSG00000019505.7	0	Ubb
TU6919	G3931	NA	chr11	62552247	62552964	-	3	431	NA	antisense	ENSMUST00000019649.3	ENSMUSG00000019505.7	0	Ubb
TU6921	G3931	NA	chr11	62552477	62552964	-	2	260	NA	antisense	ENSMUST00000019649.3	ENSMUSG00000019505.7	0	Ubb
TU7234	G4088	NA	chr11	70670227	70674781	+	2	200	NA	antisense	ENSMUST00000145823.7	ENSMUSG00000040712.16	0	Camta2
TU7276	G4099	NA	chr11	70772928	70776236	-	2	3191	NA	antisense	ENSMUST00000060444.5	ENSMUSG00000043602.5	0	Zfp3
TU7371	G4148	NA	chr11	73064486	73072617	-	2	208	NA	antisense	ENSMUST00000021135.4	ENSMUSG00000020783.14	480	Ncbp3
TU7508	G4222	NA	chr11	76922442	76929874	-	2	1489	NA	antisense	ENSMUST00000140781.8	ENSMUSG00000020840.10	1133	Blmh
TU7655	G4301	NA	chr11	79757855	79760993	+	2	215	NA	intergenic	-	ENSMUSG00000017639.13	59832	Rab11fip4
TU7714	G4341	NA	chr11	80178964	80180622	-	2	1485	NA	intergenic	-	ENSMUSG00000020709.15	6	Adap2
TU7705	G4335	NA	chr11	80779723	80781451	+	2	400	NA	antisense	ENSMUST00000041065.13	ENSMUSG00000035441.14	0	Myo1d
TU7770	G4375	NA	chr11	83753141	83753641	-	2	322	NA	intergenic	-	ENSMUSG00000000976.13	55	Heatr6
TU7792	G4388	NA	chr11	83846776	83849309	+	2	2160	NA	intergenic	-	ENSMUSG00000020679.11	754	Hnf1b
TU7853	G4423	NA	chr11	85841519	85845112	-	2	747	NA	antisense	ENSMUST00000000095.6	ENSMUSG00000069785.4	0	RP23-351G6.1
TU7890	G4439	NA	chr11	86811813	86816395	+	2	4507	NA	intergenic	-	ENSMUSG00000018425.18	4067	Dhx40
TU7891	G4439	NA	chr11	86811813	86816395	+	2	4469	NA	intergenic	-	ENSMUSG00000018425.18	4067	Dhx40
TU7944	G4472	NA	chr11	87422877	87427200	-	2	610	NA	intronic	ENSMUST00000060835.11	ENSMUSG00000010342.16	391	Tex14
TU7945	G4472	NA	chr11	87422877	87427200	-	2	474	NA	intronic	ENSMUST00000060835.11	ENSMUSG00000010342.16	391	Tex14
TU8022	G4523	NA	chr11	87601581	87679100	+	2	2162	NA	NA	ENSMUST00000103179.9	ENSMUSG00000034177.15	409	Rnf43
TU8055	G4537	NA	chr11	88061555	88105326	-	2	1299	NA	antisense	ENSMUST00000018522.12	ENSMUSG00000018378.13	5026	Cuedc1
TU8176	G4603	NA	chr11	96136367	96141092	-	2	272	NA	antisense	ENSMUST00000107680.1	ENSMUSG00000038756.13	455	Ttll6
TU8253	G4632	NA	chr11	96270847	96271329	-	2	283	NA	intergenic	-	ENSMUSG00000020875.9	128	Hoxb9
TU8497	G4754	NA	chr11	98439627	98447076	-	2	511	NA	antisense	ENSMUST00000019456.4	ENSMUSG00000019312.10	0	Grb7
TU8490	G4749	NA	chr11	100735772	100766926	+	2	783	NA	antisense	ENSMUST00000107363.2	ENSMUSG00000017747.13	0	Ghdc
TU8644	G4846	NA	chr11	102404455	102406392	+	3	217	NA	antisense	ENSMUST00000107098.7	ENSMUSG00000018677.9	0	Slc25a39
TU8747	G4889	NA	chr11	105156047	105164782	+	2	1212	NA	intergenic	-	ENSMUSG00000020694.17	8786	Tlk2
TU8849	G4946	NA	chr11	105677190	105690430	+	2	12284	NA	intronic	ENSMUST00000100330.9	ENSMUSG00000053580.16	3699	Tanc2
TU8955	G4998	NA	chr11	109491739	109498752	+	2	4043	NA	intronic	ENSMUST00000020928.12	ENSMUSG00000020604.13	1089	Arsg
TU9024	G5037	NA	chr11	115277205	115278387	-	2	270	NA	intergenic	-	ENSMUSG00000044788.10	155	Fads6
TU9156	G5102	NA	chr11	115773241	115775701	-	2	1098	NA	intronic	ENSMUST00000093912.10	ENSMUSG00000020747.17	55	Tmem94
TU9192	G5122	NA	chr11	117109025	117114523	+	2	512	NA	intergenic	-	ENSMUSG00000020823.16	645	Sec14l1
TU9285	G5174	NA	chr11	119176562	119177296	+	2	423	NA	intronic	ENSMUST00000036113.3	ENSMUSG00000039976.4	17670	Tbc1d16
TU9333	G5191	NA	chr11	120157430	120159582	-	2	223	NA	intergenic	-	ENSMUSG00000061306.16	6084	Slc38a10
TU9584	G5304	NA	chr12	4765315	4767114	-	2	374	NA	intronic	ENSMUST00000218199.1	ENSMUSG00000050545.10	1168	Fam228b
TU9662	G5349	NA	chr12	13201316	13205360	-	2	706	NA	intergenic	-	ENSMUSG00000037149.10	10056	Ddx1
TU9663	G5349	NA	chr12	13201316	13206917	-	3	593	NA	intergenic	-	ENSMUSG00000037149.10	10056	Ddx1
TU9756	G5392	NA	chr12	17460033	17461718	-	2	1482	NA	intergenic	-	ENSMUSG00000061458.9	29938	Nol10
TU9776	G5406	NA	chr12	17891146	18140167	+	2	267	NA	intergenic	-	ENSMUSG00000071379.2	99213	Hpcal1
TU9790	G5416	NA	chr12	20624298	21003155	+	2	389	NA	NA	ENSMUST00000174530.1	ENSMUSG00000052632.16	12022	Asap2
TU9852	G5454	NA	chr12	25206540	25209576	-	2	1276	NA	intergenic	-	ENSMUSG00000020644.9	109400	Id2
TU9851	G5453	NA	chr12	25248853	25255184	+	2	620	NA	intergenic	-	ENSMUSG00000020644.9	151713	Id2
TU9917	G5472	NA	chr12	30849646	30850560	+	2	539	NA	intergenic	-	ENSMUSG00000054204.6	33762	Fam150b
TU9948	G5490	NA	chr12	32724747	32770212	+	2	224	NA	intergenic	-	ENSMUSG00000020572.8	49333	Mampt
TU10114	G5602	NA	chr12	40546118	40551209	-	2	4036	NA	intronic	ENSMUST00000037488.7	ENSMUSG00000035954.10	70012	Dock4
TU10094	G5587	NA	chr12	44292225	44295896	-	2	639	NA	intronic	ENSMUST00000122902.7	ENSMUSG00000036257.15	2	Pnpla8
TU10103	G5596	NA	chr12	54734072	54738609	+	2	633	NA	intergenic	-	ENSMUSG00000005656.9	7740	Snx6
TU10125	G5606	NA	chr12	54826571	54892948	+	2	377	NA	antisense	ENSMUST00000078124.7	ENSMUSG00000035021.13	41	Baz1a
TU10178	G5638	NA	chr12	57154464	57155941	-	2	222	NA	intronic	ENSMUST00000217690.1	ENSMUSG00000035472.14	3216	Slc25a21
TU10281	G5700	NA	chr12	69361213	69361466	+	2	200	NA	intergenic	-	ENSMUSG00000020982.9	4048	Nemf
TU10425	G5766	NA	chr12	75455901	75458102	+	2	2156	NA	intronic	ENSMUST00000021447.8	ENSMUSG00000021051.10	1586	Ppp2r5e
TU10424	G5765	NA	chr12	75702231	75710521	+	2	722	NA	intergenic	-	ENSMUSG00000021054.6	3728	Sgpp1
TU10638	G5900	NA	chr12	75843509	75844545	-	2	275	NA	intronic	ENSMUST00000044217.15	ENSMUSG00000063450.14	8185	Syne2
TU10639	G5901	NA	chr12	76105215	76105714	-	2	479	NA	intronic	ENSMUST00000044217.15	ENSMUSG00000063450.14	50	Syne2
TU10520	G5821	NA	chr12	78286742	78294272	-	2	3107	NA	intronic	ENSMUST00000052472.5	ENSMUSG00000047454.12	49080	Gphn
TU10610	G5880	NA	chr12	81422239	81436654	-	2	6619	NA	intronic	ENSMUST00000164386.7	ENSMUSG00000072972.3	293	Adam4
TU10584	G5863	NA	chr12	82156740	82159222	-	2	336	NA	intergenic	-	ENSMUSG00000042700.16	10098	Sipa1l1
TU10688	G5918	NA	chr12	82235799	82239495	+	2	3607	NA	intronic	ENSMUST00000222298.1	ENSMUSG00000042700.16	11	Sipa1l1
TU10742	G5951	NA	chr12	84290455	84291643	-	2	1127	NA	intronic	ENSMUST00000123614.7	ENSMUSG00000072946.12	641	Ptgr2
[truncated: 851 more rows]

## Sheet: 6
Supplementary table 6.The details of significant changed protein-coding genes in each comparison.（log∣FC∣>1 and FDR<0.05）
[truncated: 1,738 more rows]

[truncated: 10 more sheets: 7, 8, 9, 10, 11, 12, 13, 14, 15, 16]
